# Supplementary material for: Deciphering the Regulatory Network between the SREBP Pathway and Protein Secretion in Neurospora crassa
Source: mBio. 2017 Apr 18;8(2):e00233-17. doi: 10.1128/mBio.00233-17 (PMC5395666; doi:10.1128/mBio.00233-17)
Supplement: DATA SET S1 [file mbo002173281sd1.xlsx]

## Sheet: Summary
S1	Differential expression analysis of Δsah-2 vs WT
S2	Differential expression analysis of Mclr-2 vs WT
S3	Differential expression analysis of Mclr-2Δsah-2 vs Mclr-2
S4	Differential expression analysis of Mclr-2Δsah-2 vs Δsah-2
S5	Three way Venn diagram of genes up-regulated in Δsah-2 vs. WT, Mclr-2Δsah-2 vs Mclr-2 and Mclr-2Δsah-2 vs. Δsah-2
S6	Three way Venn diagram of genes down regulated in Δsah-2 vs. WT, Mclr-2Δsah-2 vs Mclr-2 and Mclr-2Δsah-2 vs. Δsah-2
S7	Funcat analysis of the up regulated 236 gene set
S8	Funcat analysis of the up regulated 241 gene set
S9	Funcat analysis of the up regulated 571 gene set
S10	Gene list of the 176 protein secretion associated genes regulated in Mclr-2Δsah-2 vs. Mclr-2

## Sheet: S1
Δsah-2 vs WT P<0.01, log2FoldChange>2, Up-regulated genes: 454 genes. Down-regulated genes 409
Gene ID	Annotation	baseMean	log2FoldChange	lfcSE	stat	pvalue	padj
NCU04697	cyanide hydratase	485.129	8.66113	0.484138	17.8898	1.41622e-71	9.22141e-70	up-regulated
NCU04028	hypothetical protein	108.365	6.99393	0.576317	12.1356	6.84437e-34	1.129e-32	up-regulated
NCU08986	hypothetical protein	35404.3	6.99166	0.131813	53.0422	0	0	up-regulated
NCU03813	formate dehydrogenase	16291.2	6.71576	0.211803	31.7076	1.22034e-220	1.05681e-217	up-regulated
NCU00461	NAD-specific glutamate dehydrogenase	89386	6.67663	0.195499	34.1517	1.26003e-255	1.55884e-252	up-regulated
NCU02142	hypothetical protein	8546.28	6.6014	0.23053	28.6358	2.40982e-180	1.22759e-177	up-regulated
NCU01633	hexose transporter HXT13	33599	6.13115	0.150372	40.7731	0	0	up-regulated
NCU00153	pyridine nucleotide-disulfide oxidoreductase	1134.14	5.81614	0.222665	26.1207	2.12456e-150	7.35948e-148	up-regulated
NCU03639	lipase	612.888	5.76788	0.237647	24.2708	3.99009e-130	9.59838e-128	up-regulated
NCU00754	multidrug resistant protein	24874.5	5.58148	0.146757	38.0322	0	0	up-regulated
NCU07953	alternative oxidase	70718	5.55728	0.225707	24.6217	7.40461e-134	1.83211e-131	up-regulated
NCU10570	hypothetical protein	3126.42	5.52748	0.149294	37.0241	4.68218e-300	8.10953e-297	up-regulated
NCU05511	cytidine/deoxycytidylate deaminase	1087.72	5.36819	0.180131	29.8016	3.72558e-195	2.48181e-192	up-regulated
NCU06425	hypothetical protein	25640.1	5.33664	0.152197	35.064	2.38759e-269	3.44609e-266	up-regulated
NCU16631	#N/A	13.5445	5.25576	0.823065	6.3856	1.70731e-10	7.20882e-10	up-regulated
NCU01735	hypothetical protein	20913.9	5.2133	0.43432	12.0034	3.41118e-33	5.48068e-32	up-regulated
NCU05567	hypothetical protein	1093.36	5.18031	0.271097	19.1087	2.13573e-81	1.72855e-79	up-regulated
NCU04874	alternative oxidase	4425.76	5.1795	0.228492	22.6682	9.22962e-114	1.37808e-111	up-regulated
NCU02502	S-adenosyl-methionine-sterol-C	8730.87	5.10468	0.216213	23.6095	3.07678e-123	5.92109e-121	up-regulated
NCU00865	oxalate decarboxylase oxdC	35267.4	5.08306	0.18045	28.1687	1.41308e-174	6.44069e-172	up-regulated
NCU08402	zinc-binding alcohol dehydrogenase	3621.67	5.03935	0.242141	20.8116	3.39795e-96	3.63287e-94	up-regulated
NCU05842	hypothetical protein	567.355	4.87659	0.207865	23.4604	1.03589e-121	1.95017e-119	up-regulated
NCU03107	MFS transporter	5363.2	4.83964	0.207731	23.2976	4.68731e-120	8.63662e-118	up-regulated
NCU08674	pentatricopeptide repeat protein	26315.9	4.83043	0.1689	28.5994	6.84421e-180	3.29282e-177	up-regulated
NCU04537	monosaccharide transporter	186.436	4.80292	0.697559	6.88532	5.76564e-12	2.73741e-11	up-regulated
NCU00732	trichothecene C-15 hydroxylase	59.5163	4.71497	0.444088	10.6172	2.4792e-26	2.85504e-25	up-regulated
NCU03991	sterol O-acyltransferase 1	1618.76	4.69749	0.255862	18.3594	2.77429e-75	2.03605e-73	up-regulated
NCU05914	hypothetical protein	1142.12	4.66731	0.175823	26.5455	2.89655e-155	1.14019e-152	up-regulated
NCU05568	hypothetical protein	8.16691	4.61969	0.857328	5.38847	7.10593e-08	2.33273e-07	up-regulated
NCU04924	HAD-superfamily hydrolase	4682.14	4.61447	0.15846	29.1207	1.96423e-186	1.13402e-183	up-regulated
NCU07309	guanine deaminase	3697.1	4.59793	0.252704	18.1949	5.66324e-74	3.95513e-72	up-regulated
NCU16461	#N/A	38.9347	4.56319	0.488639	9.33858	9.76369e-21	8.37164e-20	up-regulated
NCU08535	acetyl-CoA carboxylase	7144.52	4.55995	0.138371	32.9545	3.64699e-238	3.50921e-235	up-regulated
NCU03768	lysophospholipase, variant 2	810.696	4.49023	0.193679	23.1839	6.61626e-119	1.19368e-116	up-regulated
NCU04591	pentachlorophenol monooxygenase	39537.2	4.47151	0.2338	19.1254	1.5519e-81	1.26787e-79	up-regulated
NCU09459	hypothetical protein	101.886	4.42006	0.335351	13.1804	1.1378e-39	2.3916e-38	up-regulated
NCU08648	nuclease PA3	875.4	4.39498	0.209976	20.9309	2.80033e-97	3.06973e-95	up-regulated
NCU03762	hypothetical protein	157.303	4.3361	0.294375	14.7298	4.14651e-49	1.25555e-47	up-regulated
NCU06549	pyridoxine 2	7540.97	4.29116	0.16325	26.2858	2.79061e-152	1.05073e-149	up-regulated
NCU03273	NF-X1 finger transcription factor	4743.49	4.24764	0.18674	22.7463	1.56055e-114	2.50266e-112	up-regulated
NCU00960	hypothetical protein	271.363	4.2145	0.231468	18.2077	4.48742e-74	3.15944e-72	up-regulated
NCU04209	hypothetical protein	34.1871	4.18195	0.519634	8.04788	8.42406e-16	5.23707e-15	up-regulated
NCU09659	5'-nucleotidase	5298.65	4.1627	0.145257	28.6575	1.29206e-180	6.99328e-178	up-regulated
NCU05627	high affinity glucose transporter ght1	39600.2	4.1419	0.16158	25.6337	6.43186e-145	1.79677e-142	up-regulated
NCU02378	integral membrane protein	11413.3	4.11625	0.163534	25.1706	8.40208e-140	2.14006e-137	up-regulated
NCU04256	hypothetical protein	12142.8	4.10903	0.202019	20.3398	5.71198e-92	5.88878e-90	up-regulated
NCU07258	phosphoglycerate mutase	5882.24	4.10035	0.194414	21.0908	9.65308e-99	1.08566e-96	up-regulated
NCU00309	WSC domain-containing protein	4334.12	4.09902	0.156095	26.2598	5.52378e-152	1.99316e-149	up-regulated
NCU03847	hypothetical protein	816.838	4.08896	0.236099	17.3188	3.39077e-67	1.77964e-65	up-regulated
NCU02326	hypothetical protein	130.244	4.04928	0.31306	12.9345	2.87421e-38	5.6828e-37	up-regulated
NCU02740	hypothetical protein	10.531	4.041	0.7471	5.40892	6.34064e-08	2.09261e-07	up-regulated
NCU04466	cyanamide hydratase	2945.29	4.03419	0.182168	22.1454	1.15414e-108	1.5617e-106	up-regulated
NCU04006	hypothetical protein	249.862	4.03135	0.231083	17.4455	3.72688e-68	2.09577e-66	up-regulated
NCU06650	secretory phospholipase A2	98.3459	4.01434	0.337032	11.9109	1.03901e-32	1.63004e-31	up-regulated
NCU03761	hypothetical protein	1968.09	3.97086	0.180429	22.0079	2.42158e-107	3.1774e-105	up-regulated
NCU06301	hypothetical protein	1710.01	3.96996	0.149337	26.5839	1.04329e-155	4.30235e-153	up-regulated
NCU06991	hypothetical protein	753.51	3.94705	0.152068	25.9558	1.56275e-148	4.83335e-146	up-regulated
NCU05153	carbohydrate O-acetyltransferase	823.092	3.93715	0.171986	22.8923	5.54453e-116	9.60313e-114	up-regulated
NCU05510	hypothetical protein	48.1781	3.92563	0.40238	9.75601	1.73862e-22	1.64552e-21	up-regulated
NCU07159	proteinase T	2428.96	3.92522	0.455623	8.61506	6.99074e-18	5.0324e-17	up-regulated
NCU04452	12-oxophytodienoate reductase 1	5403.23	3.91586	0.226605	17.2805	6.59482e-67	3.37936e-65	up-regulated
NCU03651	NADP-dependent malic enzyme	29332.7	3.9148	0.225073	17.3935	9.24567e-68	5.06756e-66	up-regulated
NCU00262	hypothetical protein	768.708	3.9023	0.16143	24.1732	4.25445e-129	9.69566e-127	up-regulated
NCU05516	biotin apo-protein ligase	2930.18	3.88721	0.171402	22.6789	7.23815e-114	1.09969e-111	up-regulated
NCU04699	methylene-fatty-acyl-phospholipid synthase	953.963	3.88264	0.221431	17.5343	7.84345e-69	4.6207e-67	up-regulated
NCU03714	thioredoxin	1256.09	3.87325	0.181439	21.3474	4.1197e-101	4.82116e-99	up-regulated
NCU04603	hypothetical protein	34654.8	3.87156	0.169834	22.7961	5.00963e-115	8.34296e-113	up-regulated
NCU06332	alpha/beta hydrolase	4297.24	3.86831	0.152399	25.3827	3.91361e-142	1.02703e-139	up-regulated
NCU02369	polygalacturonase	2152.8	3.86583	0.278035	13.9041	5.98123e-44	1.46735e-42	up-regulated
NCU06550	pyridoxine 1	29646.2	3.85744	0.174793	22.0686	6.3271e-108	8.42965e-106	up-regulated
NCU03293	hypothetical protein	13541.7	3.84409	0.173386	22.1707	6.59017e-109	9.05887e-107	up-regulated
NCU02144	hypothetical protein	8.86433	3.82592	0.757706	5.04935	4.43327e-07	1.34567e-06	up-regulated
NCU07452	NADPH dehydrogenase	468.529	3.79644	0.253665	14.9663	1.2184e-50	3.92245e-49	up-regulated
NCU08747	monooxygenase	368.362	3.77891	0.200108	18.8844	1.53341e-79	1.19633e-77	up-regulated
NCU01945	IMP-specific 5'-nucleotidase 1	7453.19	3.77866	0.156412	24.1584	6.08811e-129	1.35187e-126	up-regulated
NCU00811	hypothetical protein	30834.1	3.75771	0.141023	26.6461	1.98355e-156	8.58876e-154	up-regulated
NCU01640	C2H2 transcription factor	10885.4	3.74226	0.128217	29.187	2.83938e-187	1.75636e-184	up-regulated
NCU06423	hypothetical protein	255.332	3.73926	0.548851	6.81289	9.56601e-12	4.45385e-11	up-regulated
NCU01752	non-anchored cell wall protein 2	8544.17	3.73897	0.171249	21.8335	1.11482e-105	1.39918e-103	up-regulated
NCU16695	#N/A	71.4716	3.70771	0.341122	10.8692	1.61662e-27	1.97739e-26	up-regulated
NCU08569	hypothetical protein	8.32236	3.6975	0.770897	4.79636	1.61575e-06	4.61794e-06	up-regulated
NCU08223	hypothetical protein	38.125	3.67421	0.467307	7.86253	3.76463e-15	2.24375e-14	up-regulated
NCU01045	ribonuclease T1, variant	2195.29	3.66667	0.1738	21.0971	8.44879e-99	9.62718e-97	up-regulated
NCU01086	benzoate 4-monooxygenase	617.255	3.64722	0.249833	14.5986	2.86591e-48	8.44176e-47	up-regulated
NCU07541	hypothetical protein	822.836	3.64716	0.180491	20.2069	8.5123e-91	8.57169e-89	up-regulated
NCU08900	FMN binding oxidoreductase	736.235	3.62164	0.455832	7.94512	1.93996e-15	1.18061e-14	up-regulated
NCU06326	pectate lyase 1	1127.58	3.60307	0.210792	17.093	1.67209e-65	8.22742e-64	up-regulated
NCU05143	rds1	1704.47	3.58908	0.2066	17.3721	1.34175e-67	7.21714e-66	up-regulated
NCU02959	hypothetical protein	915.001	3.58862	0.212773	16.866	8.00403e-64	3.74675e-62	up-regulated
NCU16347	#N/A	3195.28	3.58562	0.163024	21.9944	3.25702e-107	4.20982e-105	up-regulated
NCU09347	fructose-2,6-bisphosphatase	11451.6	3.57458	0.252764	14.142	2.09307e-45	5.54311e-44	up-regulated
NCU02627	hypothetical protein, variant	1211.54	3.55792	0.164453	21.6348	8.45058e-104	1.00249e-101	up-regulated
NCU01734	hypothetical protein	19.8014	3.54721	0.539751	6.57193	4.96676e-11	2.16904e-10	up-regulated
NCU06302	hypothetical protein	275.851	3.53136	0.238604	14.8001	1.46312e-49	4.47727e-48	up-regulated
NCU02196	taurine catabolism dioxygenase TauD	168.683	3.52908	0.269958	13.0727	4.71734e-39	9.70361e-38	up-regulated
NCU01924	hypothetical protein	16278.7	3.50362	0.211435	16.5706	1.13619e-61	4.96938e-60	up-regulated
NCU09738	alpha-ketoglutarate dependent xanthine	2896.63	3.4959	0.21926	15.9441	3.13079e-57	1.22682e-55	up-regulated
NCU05651	lectin 2b	5.59738	3.47163	0.857328	4.04936	5.13587e-05	0.000123204	up-regulated
NCU05410	acetylornithine aminotransferase	4306.13	3.47158	0.192987	17.9886	2.39293e-72	1.60642e-70	up-regulated
NCU01720	hypothetical protein	10073.2	3.47101	0.144844	23.9637	6.64374e-127	1.36988e-124	up-regulated
NCU06666	inositol-3-phosphate synthase	12109.6	3.46224	0.190052	18.2173	3.76074e-74	2.66951e-72	up-regulated
NCU02995	hypothetical protein	5.11077	3.45234	0.850363	4.05984	4.91068e-05	0.000117998	up-regulated
NCU00088	4-nitrophenylphosphatase	727.531	3.43775	0.157682	21.8018	2.23156e-105	2.76075e-103	up-regulated
NCU05692	hypothetical protein	933.552	3.42458	0.155975	21.9561	7.58062e-107	9.65414e-105	up-regulated
NCU02566	alanyl-tRNA synthetase	14717.3	3.42173	0.21834	15.6715	2.36753e-55	8.79949e-54	up-regulated
NCU00932	hypothetical protein	8.58134	3.41378	0.745874	4.57688	4.71959e-06	1.28205e-05	up-regulated
NCU08570	hypothetical protein	19.9929	3.40772	0.53686	6.34752	2.18819e-10	9.1589e-10	up-regulated
NCU00526	Lcc1	14.7724	3.40044	0.594198	5.72273	1.04825e-08	3.73882e-08	up-regulated
NCU00353	hypothetical protein	8.48232	3.38353	0.750435	4.50876	6.52078e-06	1.7354e-05	up-regulated
NCU04158	nitrogen metabolic regulation protein nmr	4671.32	3.36464	0.131203	25.6445	4.87455e-145	1.40712e-142	up-regulated
NCU01660	hypothetical protein	155.681	3.36392	0.242827	13.8531	1.21783e-43	2.95418e-42	up-regulated
NCU06331	hypothetical protein	1759.35	3.35433	0.147787	22.6971	4.78679e-114	7.40242e-112	up-regulated
NCU09514	hypothetical protein	4502.42	3.32322	0.13833	24.0239	1.5663e-127	3.30833e-125	up-regulated
NCU01070	hypothetical protein	546.502	3.3175	0.172063	19.2808	7.79124e-83	6.61492e-81	up-regulated
NCU09497	bifunctional D12/D15 fatty acid desaturase	465.725	3.31066	0.189828	17.4403	4.07734e-68	2.27805e-66	up-regulated
NCU09852	hypothetical protein	26.2115	3.30676	0.467086	7.07955	1.44619e-12	7.21845e-12	up-regulated
NCU07111	metallo-beta-lactamase domain-containing	504.256	3.30343	0.281422	11.7383	8.10555e-32	1.22077e-30	up-regulated
NCU08413	hypothetical protein	13902.7	3.29632	0.147995	22.2731	6.73157e-110	9.40248e-108	up-regulated
NCU01147	tyrosine decarboxylase	249.522	3.29456	0.237938	13.8463	1.3395e-43	3.22225e-42	up-regulated
NCU09914	hypothetical protein	117.108	3.29423	0.298306	11.0431	2.36637e-28	3.01364e-27	up-regulated
NCU01210	para-aminobenzoic acid synthetase	65.0368	3.28368	0.332602	9.8727	5.46706e-23	5.28991e-22	up-regulated
NCU04360	hypothetical protein	6459.38	3.27709	0.184299	17.7813	9.86016e-71	6.18761e-69	up-regulated
NCU06167	MFS monocarboxylate transporter	3203.25	3.27217	0.240162	13.6249	2.84914e-42	6.61488e-41	up-regulated
NCU00300	PQ loop repeat protein	1528.2	3.2557	0.164264	19.8199	2.00349e-87	1.8859e-85	up-regulated
NCU05264	pyrimidine 5'-nucleotidase	2163.09	3.24922	0.145826	22.2815	5.5874e-110	7.93228e-108	up-regulated
NCU09256	hypothetical protein	183.811	3.23849	0.220151	14.7103	5.53821e-49	1.66421e-47	up-regulated
NCU08988	hypothetical protein	1371.1	3.23742	0.160794	20.1339	3.72367e-90	3.62326e-88	up-regulated
NCU06110	thiazole biosynthetic enzyme, variant 2	328196	3.23694	0.137009	23.6258	2.0933e-123	4.11999e-121	up-regulated
NCU03408	hypothetical protein	3396.87	3.22637	0.190271	16.9567	1.71735e-64	8.17157e-63	up-regulated
NCU04451	hypothetical protein	655.647	3.22209	0.215996	14.9174	2.54136e-50	8.0322e-49	up-regulated
NCU06864	cAMP-independent regulatory protein pac2	428.079	3.20043	0.188324	16.9942	9.06136e-65	4.38388e-63	up-regulated
NCU05049	hypothetical protein	30.0942	3.19554	0.503367	6.34832	2.17674e-10	9.11535e-10	up-regulated
NCU09210	dyp-type peroxidase	833.241	3.19011	0.479469	6.65341	2.8637e-11	1.28097e-10	up-regulated
NCU04923	Gld1	3674.93	3.18411	0.160549	19.8326	1.55783e-87	1.4825e-85	up-regulated
NCU11363	FAD binding domain-containing protein	132.847	3.16418	0.290854	10.879	1.45214e-27	1.78124e-26	up-regulated
NCU03660	FK506 suppressor Sfk1	4241.49	3.15754	0.167468	18.8546	2.69376e-79	2.08285e-77	up-regulated
NCU05038	2OG-Fe(II) oxygenase	361.295	3.15047	0.232682	13.5398	9.10104e-42	2.07408e-40	up-regulated
NCU02628	hypothetical protein	276.372	3.14857	0.26348	11.95	6.49479e-33	1.02824e-31	up-regulated
NCU12151	hypothetical protein	2193.91	3.14605	0.209928	14.9863	9.02126e-51	2.926e-49	up-regulated
NCU02377	hypothetical protein	2.79033	3.14264	0.942464	3.33449	0.000854549	0.00170595	up-regulated
NCU04029	thioesterase	46.8704	3.13018	0.388783	8.05121	8.19805e-16	5.10022e-15	up-regulated
NCU03893	short-chain dehydrogenase/reductase SDR	47306.8	3.12909	0.165678	18.8865	1.47271e-79	1.15942e-77	up-regulated
NCU09556	hypothetical protein	250.16	3.12586	0.206664	15.1253	1.10216e-51	3.69951e-50	up-regulated
NCU01944	hypothetical protein	1155.28	3.10533	0.14801	20.9805	9.88054e-98	1.09699e-95	up-regulated
NCU05908	hypothetical protein	331.227	3.09842	0.235154	13.1761	1.20434e-39	2.52532e-38	up-regulated
NCU04154	hypothetical protein	330.66	3.08836	0.207565	14.879	4.51199e-50	1.4005e-48	up-regulated
NCU02969	alkaline ceramidase	567.295	3.0833	0.25003	12.3317	6.11468e-35	1.06118e-33	up-regulated
NCU08693	hsp70-like protein	15433.4	3.07765	0.163917	18.7757	1.19461e-78	9.07486e-77	up-regulated
NCU08830	hypothetical protein	5.25221	3.07494	0.812182	3.78602	0.000153079	0.000342194	up-regulated
NCU06424	aminomethyl transferase	2699.87	3.07217	0.205755	14.9312	2.06405e-50	6.57158e-49	up-regulated
NCU05089	MFS monocarboxylate transporter	539.512	3.06346	0.199267	15.3737	2.45884e-53	8.62088e-52	up-regulated
NCU02477	ribosome biogenesis protein Sqt1	2081.34	3.05196	0.210976	14.4659	1.98879e-47	5.68412e-46	up-regulated
NCU01882	purine transporter	9974.01	3.03515	0.203784	14.8939	3.60956e-50	1.12847e-48	up-regulated
NCU17135	#N/A	11.8859	3.02381	0.668535	4.52304	6.09587e-06	1.63033e-05	up-regulated
NCU09513	GTP-binding protein 1	10679.9	3.0081	0.125128	24.0402	1.05771e-127	2.28995e-125	up-regulated
NCU07200	metalloprotease 1	7741.48	3.00044	0.2608	11.5048	1.24847e-30	1.74103e-29	up-regulated
NCU16625	#N/A	112.249	2.99313	0.319091	9.38016	6.58697e-21	5.72723e-20	up-regulated
NCU07126	hypothetical protein	54.4254	2.9893	0.353114	8.46556	2.54932e-17	1.76054e-16	up-regulated
NCU01449	GTP cyclohydrolase II, variant	15070	2.98834	0.15335	19.4871	1.41394e-84	1.23684e-82	up-regulated
NCU08366	hypothetical protein	2282.7	2.9854	0.157054	19.0087	1.44384e-80	1.14712e-78	up-regulated
NCU08739	endothiapepsin	553.551	2.95846	0.236327	12.5185	5.91749e-36	1.06539e-34	up-regulated
NCU08976	fatty acid elongase	11139.3	2.94417	0.177649	16.573	1.09266e-61	4.82778e-60	up-regulated
NCU01867	lytic polysaccharide monooxygenase	26.7528	2.94284	0.448618	6.55979	5.38854e-11	2.34496e-10	up-regulated
NCU07853	uricase	109624	2.93815	0.207722	14.1446	2.01627e-45	5.3561e-44	up-regulated
NCU01903	pigment biosynthesis protein Ayg1	1094.47	2.93601	0.15264	19.2348	1.89315e-82	1.59171e-80	up-regulated
NCU09376	hypothetical protein	1090.69	2.93549	0.178403	16.4542	7.81856e-61	3.27095e-59	up-regulated
NCU10052	hypothetical protein	551.019	2.93165	0.188536	15.5495	1.60241e-54	5.78202e-53	up-regulated
NCU03467	hypothetical protein	7.61857	2.92851	0.75255	3.89145	9.96487e-05	0.000229144	up-regulated
NCU03137	nuclear elongation and deformation protein 1	4576.39	2.92662	0.137723	21.2501	3.28875e-100	3.79741e-98	up-regulated
NCU08390	hypothetical protein	1208.25	2.91507	0.195341	14.923	2.33571e-50	7.40925e-49	up-regulated
NCU08494	hypothetical protein	13.277	2.89854	0.608769	4.76132	1.92334e-06	5.44496e-06	up-regulated
NCU07082	aspartyl-tRNA synthetase	7015.68	2.88761	0.17584	16.4218	1.33622e-60	5.56331e-59	up-regulated
NCU04751	hypothetical protein	1318.42	2.88113	0.139921	20.5912	3.28956e-94	3.4741e-92	up-regulated
NCU04481	mitochondrial ATPase	1070.23	2.87592	0.162982	17.6457	1.09814e-69	6.69711e-68	up-regulated
NCU06782	zinc metalloproteinase	469.115	2.87151	0.194963	14.7285	4.23169e-49	1.27688e-47	up-regulated
NCU16892	#N/A	12.8987	2.85455	0.59749	4.77757	1.77424e-06	5.04761e-06	up-regulated
NCU09627	hypothetical protein	104.794	2.84929	0.262159	10.8685	1.62773e-27	1.98817e-26	up-regulated
NCU06668	hypothetical protein	723.835	2.8292	0.172494	16.4018	1.85671e-60	7.69333e-59	up-regulated
NCU04416	hypothetical protein	314.78	2.82286	0.184142	15.3298	4.83489e-53	1.68153e-51	up-regulated
NCU00187	carboxyvinyl-carboxyphosphonate	207.229	2.81926	0.253683	11.1133	1.08063e-28	1.40661e-27	up-regulated
NCU09345	thiamine biosynthesis protein NMT-1, variant 2	206743	2.81814	0.108447	25.9863	7.07742e-149	2.27002e-146	up-regulated
NCU00089	MYND domain-containing protein	1122.64	2.81346	0.174075	16.1623	9.29996e-59	3.72859e-57	up-regulated
NCU01176	hypothetical protein	1255.74	2.80347	0.169963	16.4945	4.01703e-61	1.70527e-59	up-regulated
NCU01923	hypothetical protein	2.18555	2.80209	0.956538	2.92941	0.00339608	0.00623491	up-regulated
NCU02702	glucokinase	975.535	2.7972	0.145802	19.1849	4.9458e-82	4.11833e-80	up-regulated
NCU09817	DAHP synthase	2504.88	2.78915	0.160445	17.3839	1.09322e-67	5.95425e-66	up-regulated
NCU07102	hypothetical protein	24.069	2.78813	0.506875	5.50062	3.78453e-08	1.27525e-07	up-regulated
NCU01781	hypothetical protein	4116.5	2.78568	0.162172	17.1774	3.92305e-66	1.96379e-64	up-regulated
NCU05935	hypothetical protein	22.3834	2.78211	0.490267	5.67469	1.38944e-08	4.89925e-08	up-regulated
NCU06005	glycerol kinase	11534.9	2.78114	0.22016	12.6323	1.40037e-36	2.58026e-35	up-regulated
NCU04156	C-8 sterol isomerase erg-1	1398.56	2.77878	0.155116	17.9142	9.1313e-72	6.03641e-70	up-regulated
NCU03297	cytochrome c peroxidase, variant	10037.6	2.76903	0.157886	17.5381	7.33628e-69	4.35152e-67	up-regulated
NCU01862	SWIRM domain-containing protein FUN19	1355.09	2.76466	0.15925	17.3604	1.64489e-67	8.79306e-66	up-regulated
NCU06731	hypothetical protein	427.672	2.76424	0.238415	11.5942	4.40753e-31	6.37215e-30	up-regulated
NCU06221	hypothetical protein	2.40624	2.76151	0.959815	2.87712	0.00401318	0.00727073	up-regulated
NCU04065	potassium channel protein	1518.88	2.75636	0.166895	16.5156	2.83401e-61	1.21498e-59	up-regulated
NCU06783	ATP citrate lyase	3652.35	2.75415	0.157765	17.4572	3.03334e-68	1.72821e-66	up-regulated
NCU17216	#N/A	99.8475	2.74675	0.271575	10.1141	4.78165e-24	4.91795e-23	up-regulated
NCU09321	sucrose transporter	5921.16	2.74508	0.158688	17.2985	4.82542e-67	2.48739e-65	up-regulated
NCU09163	hypothetical protein	22.7227	2.73906	0.470379	5.82309	5.77687e-09	2.11623e-08	up-regulated
NCU03433	hypothetical protein	575.21	2.73233	0.16989	16.0829	3.36043e-58	1.34108e-56	up-regulated
NCU07941	aspartate aminotransferase	9096.03	2.73121	0.190212	14.3587	9.39324e-47	2.62405e-45	up-regulated
NCU00733	hypothetical protein	60.7688	2.73077	0.317394	8.60371	7.71807e-18	5.52384e-17	up-regulated
NCU08980	alternative NADH-dehydrogenase	2067.24	2.72512	0.156666	17.3945	9.08721e-68	5.01244e-66	up-regulated
NCU04770	TATA-binding protein	31882.7	2.72409	0.155632	17.5035	1.34835e-68	7.78449e-67	up-regulated
NCU07149	hypothetical protein	27.4899	2.72073	0.441269	6.16569	7.01763e-10	2.79414e-09	up-regulated
NCU16992	#N/A	193.298	2.71891	0.209961	12.9496	2.3617e-38	4.70168e-37	up-regulated
NCU04180	mitochondrial folate carrier protein Flx1	1006.15	2.71302	0.14932	18.1692	9.05108e-74	6.27059e-72	up-regulated
NCU07888	hypothetical protein	2896.32	2.71196	0.163643	16.5724	1.10302e-61	4.84879e-60	up-regulated
NCU16664	#N/A	59.1815	2.71175	0.324804	8.34886	6.89247e-17	4.6163e-16	up-regulated
NCU06063	long-chain-fatty-acid-CoA ligase	1598.17	2.71082	0.164214	16.5078	3.22369e-61	1.37523e-59	up-regulated
NCU06557	hypothetical protein	1955.07	2.70855	0.153009	17.7019	4.05098e-70	2.48805e-68	up-regulated
NCU04656	MFS transporter	23726.6	2.70832	0.154651	17.5125	1.15083e-68	6.68872e-67	up-regulated
NCU03697	FAD binding domain-containing protein	8317.86	2.70731	0.15224	17.7832	9.54074e-71	6.03086e-69	up-regulated
NCU12121	hypothetical protein	275.209	2.70295	0.189312	14.2777	3.01299e-46	8.33626e-45	up-regulated
NCU04830	hypothetical protein	5746.02	2.70134	0.16273	16.6001	6.95186e-62	3.10325e-60	up-regulated
NCU01610	hypothetical protein	7.3066	2.69401	0.708484	3.8025	0.000143244	0.000321621	up-regulated
NCU09603	hypothetical protein	3.1267	2.68882	0.907374	2.9633	0.00304359	0.00563193	up-regulated
NCU10270	hypothetical protein	1224.68	2.6796	0.140624	19.0551	5.96017e-81	4.77917e-79	up-regulated
NCU06509	hypothetical protein	4409.9	2.67583	0.168429	15.887	7.79873e-57	2.9752e-55	up-regulated
NCU00682	S/T kinase pkac-2 /yeast /family PKA	8026.75	2.66592	0.187017	14.2549	4.1776e-46	1.14487e-44	up-regulated
NCU09310	protein phosphatase type 1 complex subunit	3424.34	2.66591	0.122789	21.7113	1.60496e-104	1.93041e-102	up-regulated
NCU12099	hypothetical protein	2.92488	2.66551	0.905768	2.94281	0.00325244	0.0059877	up-regulated
NCU01873	hypothetical protein	2941.44	2.66387	0.47687	5.58616	2.32146e-08	7.99358e-08	up-regulated
NCU04921	DUF1295 domain-containing protein	1955.94	2.66365	0.144078	18.4875	2.60296e-76	1.92664e-74	up-regulated
NCU09976	rhamnogalacturonan acetylesterase	37.9782	2.66349	0.36741	7.24936	4.18741e-13	2.1832e-12	up-regulated
NCU07819	alpha-ketoglutarate-dependent taurine	13.3701	2.65683	0.569465	4.66548	3.07892e-06	8.5405e-06	up-regulated
NCU16382	#N/A	10.3275	2.65636	0.651027	4.08026	4.49861e-05	0.000108579	up-regulated
NCU01326	hypothetical protein	12.4137	2.65365	0.606097	4.37825	1.19635e-05	3.09635e-05	up-regulated
NCU09127	hypothetical protein	1117.73	2.65119	0.192632	13.763	4.25388e-43	1.01205e-41	up-regulated
NCU09320	ATP phosphoribosyltransferase	2123.39	2.64413	0.14749	17.9275	7.19223e-72	4.79113e-70	up-regulated
NCU02623	mitochondrial hypoxia responsive	30869.1	2.6345	0.173354	15.1973	3.68682e-52	1.24718e-50	up-regulated
NCU05780	glutathione transferase	1143.33	2.62473	0.202023	12.9922	1.35397e-38	2.73318e-37	up-regulated
NCU07583	hypothetical protein	181.085	2.62399	0.254469	10.3116	6.24335e-25	6.69152e-24	up-regulated
NCU01680	plasma membrane ATPase	69289.8	2.62247	0.150899	17.379	1.19019e-67	6.44189e-66	up-regulated
NCU08851	hypothetical protein	2053.17	2.61469	0.191371	13.6629	1.69059e-42	3.95689e-41	up-regulated
NCU09160	HPP family protein	7194.35	2.61203	0.127236	20.529	1.18517e-93	1.23657e-91	up-regulated
NCU07533	secreted aspartic proteinase	78.0237	2.60591	0.279858	9.31153	1.26002e-20	1.07189e-19	up-regulated
NCU03868	hypothetical protein	123.559	2.60142	0.250498	10.385	2.90254e-25	3.17775e-24	up-regulated
NCU05265	hypothetical protein	540.497	2.59046	0.169873	15.2494	1.66156e-52	5.70998e-51	up-regulated
NCU05782	ATP-dependent RNA helicase dbp-3	317.18	2.59042	0.201331	12.8665	6.9519e-38	1.34683e-36	up-regulated
NCU03963	5'-methylthioadenosine phosphorylase	311.131	2.5867	0.223414	11.5781	5.32407e-31	7.63352e-30	up-regulated
NCU04454	mannosyl transferase	1393.3	2.58511	0.142506	18.1403	1.53099e-73	1.05225e-71	up-regulated
NCU08887	hypothetical protein	11.0534	2.58482	0.628549	4.11237	3.91621e-05	9.54529e-05	up-regulated
NCU01422	multiprotein-bridging factor 1	10993.2	2.58082	0.147048	17.5508	5.86697e-69	3.504e-67	up-regulated
NCU00419	DNA-directed RNA polymerase I and III	87.7586	2.57464	0.318715	8.07821	6.57238e-16	4.1244e-15	up-regulated
NCU06934	hypothetical protein	523.673	2.57355	0.191249	13.4566	2.81659e-41	6.27036e-40	up-regulated
NCU05693	interferon-induced GTP-binding protein Mx2	2300.36	2.57219	0.146433	17.5656	4.51556e-69	2.71561e-67	up-regulated
NCU04108	isoamyl alcohol oxidase	1394.5	2.55906	0.154583	16.5546	1.48263e-61	6.41979e-60	up-regulated
NCU09520	hypothetical protein	945.975	2.55688	0.261628	9.77295	1.47104e-22	1.39991e-21	up-regulated
NCU08672	hypothetical protein	2.72419	2.55314	0.914532	2.79175	0.00524243	0.00934145	up-regulated
NCU01454	mitochondrial hydrolase	1270.94	2.54848	0.147151	17.3189	3.3905e-67	1.77964e-65	up-regulated
NCU06112	glutamate decarboxylase	446.039	2.54598	0.184473	13.8013	2.50172e-43	5.98478e-42	up-regulated
NCU03385	hypothetical protein	548.577	2.54091	0.170007	14.9459	1.65716e-50	5.29558e-49	up-regulated
NCU00260	oxidoreductase	1870.05	2.54032	0.140173	18.1228	2.10601e-73	1.43606e-71	up-regulated
NCU05751	cellulose-binding protein	24.429	2.538	0.431694	5.87917	4.12317e-09	1.52919e-08	up-regulated
NCU00705	hypothetical protein	29.3339	2.53757	0.399982	6.34421	2.23567e-10	9.34405e-10	up-regulated
NCU00462	hypothetical protein	5.56061	2.524	0.75928	3.32421	0.000886706	0.00176404	up-regulated
NCU02096	flavohemoglobin	1021.41	2.52204	0.184568	13.6646	1.65265e-42	3.87859e-41	up-regulated
NCU02499	DNL zinc finger domain-containing protein	1133.16	2.5207	0.186184	13.5388	9.23267e-42	2.09855e-40	up-regulated
NCU08967	arrestin domain-containing protein	1341.46	2.51408	0.201991	12.4465	1.46143e-35	2.58813e-34	up-regulated
NCU04259	S/T kinase stk-27 /yeast YLR253W /family ABC1	1050.24	2.50884	0.184295	13.6132	3.34382e-42	7.70146e-41	up-regulated
NCU02854	hypothetical protein	78.3592	2.50879	0.283283	8.85613	8.28395e-19	6.32062e-18	up-regulated
NCU17014	#N/A	10.4479	2.50856	0.641316	3.91158	9.16936e-05	0.000211751	up-regulated
NCU04424	hypothetical protein	253.989	2.50666	0.251445	9.96902	2.08264e-23	2.07306e-22	up-regulated
NCU01041	mitochondrial metalloendopeptidase OMA1	1259.21	2.50382	0.150629	16.6224	4.79511e-62	2.16279e-60	up-regulated
NCU00437	nitrilase	130.232	2.49811	0.296996	8.41127	4.05597e-17	2.75704e-16	up-regulated
NCU08404	hypothetical protein	113.743	2.4977	0.262583	9.51202	1.86997e-21	1.67987e-20	up-regulated
NCU16449	#N/A	84.2038	2.49399	0.296562	8.40967	4.11179e-17	2.79279e-16	up-regulated
NCU08695	hypothetical protein	6753.48	2.4939	0.194367	12.8309	1.10062e-37	2.11809e-36	up-regulated
NCU01514	mitochondrial dicarboxylate carrier	304.249	2.4883	0.25667	9.69453	3.18097e-22	2.98453e-21	up-regulated
NCU04994	leucine aminopeptidase 2	60.1443	2.48517	0.40073	6.2016	5.5891e-10	2.24185e-09	up-regulated
NCU09532	L-threo-3-deoxy-hexulosonate aldolase	1163.06	2.48183	0.226928	10.9366	7.69987e-28	9.53946e-27	up-regulated
NCU01320	glutathione S-transferase, variant	2082.66	2.48154	0.175566	14.1346	2.32587e-45	6.14087e-44	up-regulated
NCU11041	hypothetical protein	1127.03	2.47992	0.251035	9.87877	5.14632e-23	4.99632e-22	up-regulated
NCU01423	hypothetical protein	94.7657	2.47913	0.259964	9.53643	1.47834e-21	1.3448e-20	up-regulated
NCU02274	serine hydroxymethyltransferase	9049.08	2.47812	0.204929	12.0926	1.15546e-33	1.89155e-32	up-regulated
NCU09126	hypothetical protein	38.1036	2.47616	0.400898	6.17654	6.55226e-10	2.61607e-09	up-regulated
NCU02608	hypothetical protein	358.647	2.46298	0.183397	13.4297	4.048e-41	8.94277e-40	up-regulated
NCU04290	hypothetical protein	2175.94	2.46065	0.17702	13.9004	6.29893e-44	1.54092e-42	up-regulated
NCU00963	methylenetetrahydrofolate dehydrogenase	267.875	2.46016	0.237875	10.3423	4.53688e-25	4.90504e-24	up-regulated
NCU16372	#N/A	19.4914	2.45755	0.512266	4.79742	1.60723e-06	4.59511e-06	up-regulated
NCU06233	hypothetical protein	3022.3	2.45627	0.165993	14.7974	1.52207e-49	4.64124e-48	up-regulated
NCU08159	hypothetical protein	5608	2.45467	0.175249	14.0068	1.41704e-44	3.57773e-43	up-regulated
NCU00375	hypothetical protein	262.948	2.45384	0.190518	12.8798	5.84808e-38	1.13552e-36	up-regulated
NCU06272	rRNA biogenesis protein RRP5	331.776	2.44907	0.207476	11.8041	3.71838e-32	5.69932e-31	up-regulated
NCU00104	hsp98-like protein	6170.33	2.44904	0.254524	9.62205	6.45321e-22	5.98338e-21	up-regulated
NCU04087	Aha1 domain-containing protein	3172.04	2.43549	0.126108	19.3128	4.19225e-83	3.59454e-81	up-regulated
NCU08987	hypothetical protein	7.02622	2.4327	0.709675	3.4279	0.000608268	0.00124412	up-regulated
NCU05752	indoleamine 2,3-dioxygenase	875.28	2.42701	0.162744	14.9131	2.71076e-50	8.53642e-49	up-regulated
NCU01285	hypothetical protein	5144.59	2.42531	0.151055	16.0558	5.20518e-58	2.06775e-56	up-regulated
NCU02284	nucleolar ATPase Kre33	93.5758	2.42221	0.260225	9.30814	1.30096e-20	1.10454e-19	up-regulated
NCU09686	clock-controlled protein 8	4018.69	2.42141	0.183976	13.1616	1.46026e-39	3.05455e-38	up-regulated
NCU08995	dual specificity phosphatase	1504	2.41932	0.17332	13.9587	2.78347e-44	6.96671e-43	up-regulated
NCU08957	hypothetical protein	22808.3	2.41367	0.145989	16.5332	2.11488e-61	9.11188e-60	up-regulated
NCU09568	hypothetical protein	200.979	2.4125	0.229713	10.5022	8.43739e-26	9.46474e-25	up-regulated
NCU04118	aspartokinase	1088.99	2.40372	0.180382	13.3257	1.64008e-40	3.5331e-39	up-regulated
NCU07101	lipase	30.8261	2.40356	0.411066	5.84715	5.00053e-09	1.84432e-08	up-regulated
NCU05404	endoglucanase	19512.1	2.39655	0.132499	18.0873	4.01195e-73	2.71433e-71	up-regulated
NCU07946	hypothetical protein	17.6986	2.39379	0.516385	4.63566	3.55794e-06	9.80953e-06	up-regulated
NCU08334	hypothetical protein	4715.33	2.3765	0.153483	15.4838	4.46469e-54	1.5846e-52	up-regulated
NCU08738	MFS peptide transporter	4098.17	2.3763	0.209991	11.3162	1.09066e-29	1.47811e-28	up-regulated
NCU03010	L-aminoadipate-semialdehyde dehydrogenase large	1222.13	2.37596	0.209411	11.3459	7.77362e-30	1.05848e-28	up-regulated
NCU06465	SUR2	6515	2.36981	0.253566	9.34593	9.10855e-21	7.84876e-20	up-regulated
NCU09253	DUF907 domain-containing protein	5486.16	2.3697	0.148587	15.9482	2.92995e-57	1.15334e-55	up-regulated
NCU02996	endopolyphosphatase	1507.61	2.36886	0.147979	16.0081	1.12168e-57	4.43551e-56	up-regulated
NCU04568	pantothenate transporter liz1	32.4367	2.3644	0.435209	5.43278	5.54814e-08	1.84088e-07	up-regulated
NCU05834	hypothetical protein	30.0048	2.36436	0.416011	5.6834	1.32046e-08	4.6617e-08	up-regulated
NCU04757	hypothetical protein	4778.02	2.36094	0.208078	11.3464	7.7264e-30	1.05371e-28	up-regulated
NCU10521	hypothetical protein	563.88	2.36013	0.20493	11.5168	1.08627e-30	1.51728e-29	up-regulated
NCU02643	hypothetical protein	7.51588	2.35979	0.679849	3.47105	0.000518432	0.0010733	up-regulated
NCU09525	secreted protein	348.933	2.35134	0.222834	10.552	4.97365e-26	5.6599e-25	up-regulated
NCU01439	D-3-phosphoglycerate dehydrogenase 1	5092.37	2.35112	0.228179	10.3038	6.77139e-25	7.23061e-24	up-regulated
NCU02904	alpha/beta hydrolase fold protein	2815.54	2.33901	0.137743	16.981	1.13473e-64	5.42913e-63	up-regulated
NCU16534	#N/A	2792.79	2.33899	0.143844	16.2606	1.87841e-59	7.63709e-58	up-regulated
NCU06086	regulatory protein suaprga1	2180.77	2.33652	0.133572	17.4926	1.63033e-68	9.35012e-67	up-regulated
NCU08162	argininosuccinate lyase	1630.23	2.33639	0.153661	15.2048	3.28545e-52	1.11577e-50	up-regulated
NCU02501	hypothetical protein	4.20719	2.33303	0.836851	2.78787	0.00530565	0.00944826	up-regulated
NCU06619	neutral amino acid permease	16203	2.33262	0.138581	16.8322	1.41663e-63	6.56044e-62	up-regulated
NCU00585	phytoene synthase	9536.31	2.32446	0.156553	14.8477	7.19626e-50	2.2257e-48	up-regulated
NCU06341	MFS transporter	1036.28	2.32132	0.152328	15.239	1.9489e-52	6.64468e-51	up-regulated
NCU01162	glycolipid-anchored surface protein 5	703.593	2.3205	0.171865	13.5019	1.52481e-41	3.42984e-40	up-regulated
NCU04019	nicotinamide mononucleotide adenylyl	9258.85	2.31819	0.123105	18.8309	4.2119e-79	3.22788e-77	up-regulated
NCU05246	DNA repair and recombination protein RAD5C	3244.47	2.31743	0.153741	15.0736	2.41446e-51	7.9806e-50	up-regulated
NCU02483	hypothetical protein	34.6332	2.31443	0.367881	6.29124	3.14937e-10	1.29565e-09	up-regulated
NCU16329	#N/A	2205.89	2.31408	0.134637	17.1875	3.29341e-66	1.66789e-64	up-regulated
NCU02059	endothiapepsin	2331.93	2.31358	0.17225	13.4315	3.95413e-41	8.75775e-40	up-regulated
NCU00934	hypothetical protein	8.30154	2.31113	0.686563	3.36623	0.000762032	0.00153363	up-regulated
NCU05667	anchored cell wall protein 3	29391.4	2.30788	0.176833	13.0512	6.25719e-39	1.28102e-37	up-regulated
NCU09040	oxidoreductase	2588.74	2.30734	0.205098	11.2499	2.31774e-29	3.10226e-28	up-regulated
NCU09788	endonuclease/exonuclease/phosphatase	101.931	2.30728	0.260032	8.87306	7.11623e-19	5.46819e-18	up-regulated
NCU01570	hypothetical protein	402.888	2.30675	0.191558	12.042	2.13637e-33	3.45812e-32	up-regulated
NCU04106	hypothetical protein	887.12	2.30674	0.158852	14.5214	8.87341e-48	2.57002e-46	up-regulated
NCU16823	#N/A	100.505	2.30596	0.242069	9.52605	1.63385e-21	1.47849e-20	up-regulated
NCU08699	bli-4 protein	395.554	2.3057	0.222131	10.3799	3.06056e-25	3.34652e-24	up-regulated
NCU07156	imidazole glycerol phosphate synthase hisHF	1793.1	2.30257	0.1624	14.1783	1.24746e-45	3.32401e-44	up-regulated
NCU08049	hypothetical protein	416.177	2.29958	0.211267	10.8847	1.36311e-27	1.6744e-26	up-regulated
NCU07465	mitochondrial phosphate carrier protein 2	10010.1	2.29555	0.167605	13.6962	1.0696e-42	2.51706e-41	up-regulated
NCU08453	hypothetical protein	9.88739	2.29492	0.642561	3.57152	0.000354914	0.000753323	up-regulated
NCU03735	hypothetical protein	4428.6	2.2938	0.196114	11.6962	1.33222e-31	1.97891e-30	up-regulated
NCU07308	fatty acid synthase alpha subunit reductase	5832.79	2.29069	0.137125	16.7052	1.20202e-62	5.44998e-61	up-regulated
NCU04644	hypothetical protein	2047.13	2.29065	0.175425	13.0578	5.7397e-39	1.17786e-37	up-regulated
NCU10301	hypothetical protein	115.462	2.2647	0.287512	7.8769	3.35613e-15	2.0058e-14	up-regulated
NCU15833	#N/A	15.1195	2.26405	0.511131	4.42949	9.44579e-06	2.47206e-05	up-regulated
NCU06870	serine palmitoyl CoA transferase subunit LcbA	1352.97	2.26367	0.1566	14.4551	2.32685e-47	6.60672e-46	up-regulated
NCU05225	mitochondrial NADH dehydrogenase	2466.92	2.26318	0.210145	10.7696	4.78939e-27	5.73667e-26	up-regulated
NCU07307	fatty acid synthase beta subunit dehydratase	7888.28	2.26292	0.146461	15.4507	7.45863e-54	2.62568e-52	up-regulated
NCU02802	mitochondrial ornithine carrier protein	2078.91	2.26135	0.170181	13.2879	2.7211e-40	5.81846e-39	up-regulated
NCU04172	hsp70-like protein	1054.33	2.26096	0.257221	8.78994	1.49644e-18	1.12298e-17	up-regulated
NCU02129	hypothetical protein	31.0031	2.25481	0.397158	5.67735	1.36801e-08	4.82564e-08	up-regulated
NCU08197	cytochrome P450 2E1	195.287	2.25328	0.226972	9.92757	3.15846e-23	3.09765e-22	up-regulated
NCU05152	hypothetical protein	6.49266	2.25172	0.734646	3.06505	0.00217635	0.00411601	up-regulated
NCU03654	hypothetical protein	2423.3	2.25107	0.166704	13.5034	1.49351e-41	3.36817e-40	up-regulated
NCU01517	glucoamylase	3610.19	2.24663	0.169411	13.2614	3.87489e-40	8.24486e-39	up-regulated
NCU03979	biotin synthase	2422.62	2.24509	0.137818	16.2903	1.15609e-59	4.72252e-58	up-regulated
NCU02843	hypothetical protein	63.0938	2.24218	0.308169	7.27581	3.44361e-13	1.80518e-12	up-regulated
NCU09262	hypothetical protein	1071.79	2.24134	0.157832	14.2008	9.06226e-46	2.4297e-44	up-regulated
NCU08414	hypothetical protein	313.992	2.24118	0.203848	10.9944	4.06774e-28	5.09792e-27	up-regulated
NCU11364	ketoreductase	119.963	2.2398	0.293724	7.62553	2.43042e-14	1.36761e-13	up-regulated
NCU03413	hypothetical protein	62.6454	2.23853	0.450609	4.9678	6.77173e-07	2.01592e-06	up-regulated
NCU00068	hypothetical protein	5113.38	2.22944	0.114043	19.5491	4.19705e-85	3.78609e-83	up-regulated
NCU02099	hypothetical protein	10639.9	2.22904	0.207354	10.7499	5.93018e-27	7.0543e-26	up-regulated
NCU00459	hypothetical protein	2077.39	2.22802	0.143617	15.5136	2.80748e-54	1.00053e-52	up-regulated
NCU10468	arginine biosynthesis argJ	1785.37	2.21089	0.136449	16.203	4.80182e-59	1.93413e-57	up-regulated
NCU16387	#N/A	5.28752	2.2106	0.755059	2.92772	0.00341458	0.00626754	up-regulated
NCU00999	hypothetical protein	3105.56	2.21001	0.182306	12.1226	8.01914e-34	1.31776e-32	up-regulated
NCU06479	hypothetical protein	24.0549	2.20714	0.441593	4.99812	5.78906e-07	1.73772e-06	up-regulated
NCU09674	O-methyltransferase family 3	4621.43	2.20484	0.164513	13.4022	5.86934e-41	1.28031e-39	up-regulated
NCU09739	hypothetical protein	1366.27	2.20019	0.205808	10.6905	1.12815e-26	1.32024e-25	up-regulated
NCU07259	GPI-anchor transamidase	2588.35	2.19711	0.165033	13.3132	1.94088e-40	4.16041e-39	up-regulated
NCU04988	hypothetical protein	174.746	2.19392	0.252469	8.68988	3.6282e-18	2.65373e-17	up-regulated
NCU09764	hypothetical protein	47.1051	2.19258	0.321199	6.82624	8.7172e-12	4.07619e-11	up-regulated
NCU02630	heat shock protein 78	1272.46	2.19219	0.189246	11.5838	4.97809e-31	7.17309e-30	up-regulated
NCU01324	hypothetical protein	1480.39	2.18923	0.183053	11.9595	5.78748e-33	9.17941e-32	up-regulated
NCU09491	feruloyl esterase B	303.433	2.187	0.223878	9.76871	1.53386e-22	1.4549e-21	up-regulated
NCU05691	hypothetical protein	1851.7	2.18537	0.188408	11.5991	4.1636e-31	6.03965e-30	up-regulated
NCU02979	AMP deaminase	3837.7	2.1842	0.170849	12.7844	2.00485e-37	3.82781e-36	up-regulated
NCU08709	hypothetical protein	2409.81	2.18349	0.203048	10.7536	5.70086e-27	6.79085e-26	up-regulated
NCU07112	hypothetical protein	1894.69	2.18111	0.187623	11.625	3.07637e-31	4.49548e-30	up-regulated
NCU05569	hypothetical protein	420.268	2.18049	0.204765	10.6487	1.76776e-26	2.04389e-25	up-regulated
NCU02943	mitochondrial import inner membrane translocase	1338.57	2.17921	0.127328	17.115	1.14807e-65	5.71393e-64	up-regulated
NCU04754	branched-chain-amino-acid aminotransferase	455.859	2.17654	0.17215	12.6433	1.21872e-36	2.25516e-35	up-regulated
NCU02325	GMP synthase	3908.96	2.1741	0.121572	17.8832	1.59539e-71	1.03105e-69	up-regulated
NCU07116	hypothetical protein	239.319	2.17372	0.255931	8.49338	2.0071e-17	1.40056e-16	up-regulated
NCU03823	S/T kinase stk-25 /yeast ABC1 /family ABC1	210.729	2.16934	0.189353	11.4566	2.17902e-30	3.02409e-29	up-regulated
NCU06995	hypothetical protein	120.94	2.16375	0.232226	9.31745	1.19175e-20	1.01681e-19	up-regulated
NCU08058	3-hydroxyacyl-CoA dehydrogenase	62.3465	2.16344	0.281969	7.67261	1.68528e-14	9.61432e-14	up-regulated
NCU04871	hypothetical protein	92.6583	2.16245	0.264406	8.1785	2.8739e-16	1.85178e-15	up-regulated
NCU08994	hypothetical protein	1542.71	2.1572	0.199704	10.802	3.36815e-27	4.05114e-26	up-regulated
NCU04228	phytanoyl-CoA dioxygenase	22.2171	2.15716	0.476969	4.52264	6.10742e-06	1.63292e-05	up-regulated
NCU09805	alpha-amylase	71.7283	2.15609	0.283586	7.60292	2.89512e-14	1.62382e-13	up-regulated
NCU05259	acyl-CoA desaturase 1	41338.2	2.1547	0.151042	14.2656	3.58483e-46	9.88683e-45	up-regulated
NCU00949	hypothetical protein	842.533	2.15342	0.159314	13.5168	1.24464e-41	2.81425e-40	up-regulated
NCU07314	CinY protein	1833.05	2.152	0.140977	15.2649	1.31041e-52	4.52118e-51	up-regulated
NCU06734	hypothetical protein	608.503	2.15187	0.185131	11.6235	3.13079e-31	4.56442e-30	up-regulated
NCU07740	hypothetical protein	95.1658	2.15066	0.272551	7.89086	3.00107e-15	1.80106e-14	up-regulated
NCU06720	carboxypeptidase cpdS	2733.17	2.15061	0.176865	12.1597	5.09705e-34	8.47225e-33	up-regulated
NCU16004	#N/A	607.537	2.14576	0.213433	10.0535	8.86278e-24	9.0296e-23	up-regulated
NCU05730	catabolic 3-dehydroquinase	8.30157	2.14144	0.657152	3.25867	0.00111935	0.00220159	up-regulated
NCU02282	aureobasidin-resistance protein	3195.03	2.13939	0.174722	12.2445	1.79757e-34	3.03449e-33	up-regulated
NCU00356	nucleoside transporter	1351.55	2.13848	0.169418	12.6225	1.58641e-36	2.9045e-35	up-regulated
NCU03462	leucine Rich Repeat domain-containing protein	505.22	2.13685	0.219572	9.7319	2.20437e-22	2.07724e-21	up-regulated
NCU09858	acylamide-delta3(E)-desaturase	216.486	2.13463	0.207379	10.2934	7.54631e-25	8.0087e-24	up-regulated
NCU06365	DEAD/DEAH box helicase	467.343	2.1322	0.174953	12.1873	3.63151e-34	6.07122e-33	up-regulated
NCU04596	gamma-cysteine synthetase regulatory subunit	2975.1	2.13173	0.143261	14.8801	4.43974e-50	1.38303e-48	up-regulated
NCU03848	hypothetical protein	969.321	2.1317	0.153297	13.9057	5.84829e-44	1.43881e-42	up-regulated
NCU00812	exosome complex exonuclease RRP41	682.074	2.12913	0.173842	12.2475	1.73199e-34	2.93524e-33	up-regulated
NCU05609	hypothetical protein	219.251	2.12281	0.233265	9.10043	8.99722e-20	7.24799e-19	up-regulated
NCU08882	NAD binding Rossmann fold oxidoreductase	1285.35	2.11815	0.150589	14.0657	6.16961e-45	1.58543e-43	up-regulated
NCU07576	hypothetical protein	648.753	2.11736	0.16812	12.5943	2.26968e-36	4.12928e-35	up-regulated
NCU02671	cutinase G-box binding protein	9448.64	2.11254	0.153607	13.7529	4.89603e-43	1.16163e-41	up-regulated
NCU01901	hypothetical protein	5722.23	2.11121	0.167331	12.617	1.70258e-36	3.11062e-35	up-regulated
NCU03466	hypothetical protein	1294.34	2.10673	0.160846	13.0978	3.38913e-39	7.0215e-38	up-regulated
NCU01902	glucosamine 6-phosphate N-acetyltransferase	1379.68	2.10361	0.146423	14.3667	8.37162e-47	2.35384e-45	up-regulated
NCU09329	hypothetical protein	911.308	2.10335	0.150693	13.9578	2.82035e-44	7.03868e-43	up-regulated
NCU08952	translation regulator GCD7	895.976	2.09973	0.163367	12.8529	8.28469e-38	1.60146e-36	up-regulated
NCU07818	hypothetical protein	169.584	2.09702	0.209437	10.0126	1.34118e-23	1.35369e-22	up-regulated
NCU07892	hypothetical protein	14.0118	2.09628	0.541353	3.87231	0.000107811	0.000246538	up-regulated
NCU01833	two-component histidine kinase CHK-1	4475.77	2.09307	0.150785	13.8811	8.24443e-44	2.00553e-42	up-regulated
NCU08184	hypothetical protein	188.373	2.08791	0.227135	9.19237	3.84288e-20	3.17787e-19	up-regulated
NCU00168	1-acylglycerol-3-phosphate O-acyltransferase	2262.1	2.0861	0.161935	12.8823	5.66153e-38	1.10177e-36	up-regulated
NCU04223	hypothetical protein	418.582	2.08445	0.252672	8.24962	1.58903e-16	1.03622e-15	up-regulated
NCU02031	hypothetical protein	673.469	2.08138	0.142783	14.5773	3.91729e-48	1.14996e-46	up-regulated
NCU07916	phenol 2-monooxygenase	108.168	2.07931	0.286479	7.25815	3.92428e-13	2.05095e-12	up-regulated
NCU00554	aspartate-semialdehyde dehydrogenase	1311.71	2.07619	0.147708	14.056	7.07447e-45	1.80722e-43	up-regulated
NCU03271	hypothetical protein	349.248	2.07582	0.16529	12.5586	3.56416e-36	6.45724e-35	up-regulated
NCU17274	#N/A	25.9594	2.07038	0.415789	4.97941	6.37778e-07	1.90519e-06	up-regulated
NCU00803	MFS transporter, variant	319.788	2.06971	0.181189	11.4229	3.21151e-30	4.42861e-29	up-regulated
NCU02785	phospho-2-dehydro-3-deoxyheptonate aldolase	3843.35	2.06621	0.176704	11.693	1.38361e-31	2.05173e-30	up-regulated
NCU05060	hypothetical protein	106.667	2.06328	0.235153	8.77421	1.72113e-18	1.28936e-17	up-regulated
NCU08856	myo-inositol oxygenase	202.338	2.05961	0.303473	6.7868	1.14651e-11	5.30383e-11	up-regulated
NCU01675	ribosomal RNA-processing protein 12	309.069	2.0589	0.19738	10.4312	1.78663e-25	1.97854e-24	up-regulated
NCU01491	hypothetical protein	725.888	2.05513	0.158684	12.9511	2.3172e-38	4.62373e-37	up-regulated
NCU01689	mitochondrial DNA replication protein YHM2	1830.44	2.05316	0.187253	10.9646	5.65331e-28	7.04426e-27	up-regulated
NCU10684	hypothetical protein	28.5439	2.0493	0.45321	4.52174	6.13325e-06	1.63932e-05	up-regulated
NCU04367	hypothetical protein	75.7157	2.04783	0.337844	6.06146	1.34891e-09	5.25016e-09	up-regulated
NCU00447	serine palmitoyltransferase 2	4614.93	2.04529	0.180416	11.3365	8.65366e-30	1.17646e-28	up-regulated
NCU06174	DUF1649 domain-containing protein	1768.26	2.04444	0.17657	11.5786	5.28771e-31	7.59396e-30	up-regulated
NCU06652	S-(hydroxymethyl)glutathione dehydrogenase	4725.34	2.04441	0.135733	15.062	2.88046e-51	9.44879e-50	up-regulated
NCU07257	F-box domain-containing protein	36798.3	2.04405	0.22349	9.14603	5.90649e-20	4.83005e-19	up-regulated
NCU08319	developmental regulator flbA	4437.17	2.04318	0.188963	10.8126	3.00001e-27	3.61337e-26	up-regulated
NCU08409	tryptophan synthetase	4083.66	2.03988	0.164806	12.3774	3.46191e-35	6.04439e-34	up-regulated
NCU04307	MSF1	2560.26	2.03616	0.197407	10.3146	6.05642e-25	6.50727e-24	up-regulated
NCU02668	cell wall synthesis protein-Penicillium	31727.2	2.03009	0.13484	15.0555	3.17824e-51	1.03863e-49	up-regulated
NCU05203	hypothetical protein	1193.15	2.02972	0.158225	12.828	1.14252e-37	2.19385e-36	up-regulated
NCU07453	hypothetical protein	1846.16	2.02532	0.245682	8.24365	1.67041e-16	1.08847e-15	up-regulated
NCU01589	heat shock protein 60	3663.99	2.02055	0.134882	14.9802	9.89769e-51	3.19828e-49	up-regulated
NCU03600	GTP-binding protein EsdC	47603.3	2.02034	0.142009	14.2269	6.24184e-46	1.69449e-44	up-regulated
NCU07652	hypothetical protein	15.9561	2.01984	0.515709	3.91663	8.97937e-05	0.000207807	up-regulated
NCU09937	cell wall glycosyl hydrolase Dfg5	2320.92	2.01818	0.130005	15.524	2.38846e-54	8.58261e-53	up-regulated
NCU07732	carbamoyl-phosphate synthase small subunit,	1331.49	2.01747	0.163793	12.3172	7.3229e-35	1.26076e-33	up-regulated
NCU04117	ATP-dependent permease MDL2	739.358	2.00872	0.153508	13.0854	3.98963e-39	8.24587e-38	up-regulated
NCU09085	cyclin	2337.55	2.00502	0.1947	10.298	7.19268e-25	7.65216e-24	up-regulated
NCU07696	hypothetical protein	1434.53	2.00491	0.199158	10.0669	7.73614e-24	7.89105e-23	up-regulated
NCU00985	hydrolase	474.101	-7.41148	0.435036	-17.0365	4.40488e-65	2.15515e-63	down-regulated
NCU07767	hypothetical protein	75.389	-6.62585	0.676884	-9.78875	1.25839e-22	1.20416e-21	down-regulated
NCU08491	hypothetical protein	161.134	-6.62452	0.524622	-12.6272	1.49458e-36	2.74799e-35	down-regulated
NCU05126	hypothetical protein	2385.29	-6.34876	0.510158	-12.4447	1.49418e-35	2.64073e-34	down-regulated
NCU01231	carboxylic acid transporter	7836.59	-6.2925	0.205628	-30.6014	1.17397e-205	9.24232e-203	down-regulated
NCU07751	hypothetical protein	70.0717	-6.20341	0.633917	-9.78584	1.29511e-22	1.23793e-21	down-regulated
NCU07232	heat shock protein 30	130654	-6.15548	0.438484	-14.0381	9.11268e-45	2.32105e-43	down-regulated
NCU02188	sugar transporter	993.551	-6.00491	0.231044	-25.9903	6.37783e-149	2.12431e-146	down-regulated
NCU03518	hypothetical protein	1027.16	-5.98894	0.233817	-25.6138	1.07181e-144	2.90058e-142	down-regulated
NCU09698	hypothetical protein	237.711	-5.97744	0.410645	-14.5562	5.3337e-48	1.55521e-46	down-regulated
NCU04522	hypothetical protein	1876.81	-5.784	0.25358	-22.8094	3.70186e-115	6.28591e-113	down-regulated
NCU05909	hypothetical protein	93.3893	-5.58948	0.481895	-11.5989	4.17198e-31	6.0417e-30	down-regulated
NCU16363	#N/A	55.2189	-5.5514	0.624445	-8.89013	6.10362e-19	4.70261e-18	down-regulated
NCU08114	cdt-2	1171.54	-5.47076	0.225571	-24.2529	6.16098e-130	1.442e-127	down-regulated
NCU04169	hypothetical protein	121.519	-5.42276	0.669352	-8.1015	5.42847e-16	3.41398e-15	down-regulated
NCU02500	clock-controlled pheromone CCG-4	362.635	-5.40223	0.304167	-17.7608	1.42304e-70	8.86585e-69	down-regulated
NCU03415	aldehyde dehydrogenase	50002.2	-5.19559	0.127502	-40.7492	0	0	down-regulated
NCU07768	short-chain dehydrogenase/reductase SDR	69.2683	-5.16311	0.495637	-10.4171	2.07158e-25	2.28534e-24	down-regulated
NCU06155	hypothetical protein	84.4902	-5.15657	0.463133	-11.1341	8.56056e-29	1.12155e-27	down-regulated
NCU10387	dimethylaniline monooxygenase	176.086	-5.10952	0.345082	-14.8067	1.32629e-49	4.07292e-48	down-regulated
NCU07802	hypothetical protein	1729.56	-4.76608	0.244077	-19.527	6.47916e-85	5.78449e-83	down-regulated
NCU07804	hypothetical protein	1471.64	-4.68893	0.156323	-29.9953	1.13174e-197	8.16736e-195	down-regulated
NCU09650	hypothetical protein	86.6048	-4.6682	0.407042	-11.4686	1.89753e-30	2.63765e-29	down-regulated
NCU08407	#N/A	1275.45	-4.63738	0.472151	-9.82183	9.06858e-23	8.68738e-22	down-regulated
NCU09429	flavin-containing monooxygenase	8933.5	-4.62467	0.178259	-25.9435	2.15321e-148	6.42992e-146	down-regulated
NCU09784	hypothetical protein	907.939	-4.50129	0.227204	-19.8117	2.3585e-87	2.19619e-85	down-regulated
NCU01348	agmatinase	61.6006	-4.46955	0.449859	-9.93545	2.9186e-23	2.86891e-22	down-regulated
NCU17250	#N/A	14.034	-4.40381	0.774023	-5.6895	1.27409e-08	4.50537e-08	down-regulated
NCU09471	hypothetical protein	30.4581	-4.34753	0.574616	-7.56598	3.84966e-14	2.13432e-13	down-regulated
NCU02526	hypothetical protein	16217.7	-4.34311	0.130023	-33.4026	1.25788e-244	1.36166e-241	down-regulated
NCU16917	#N/A	51.5427	-4.3327	0.464316	-9.33135	1.04532e-20	8.94516e-20	down-regulated
NCU04544	hypothetical protein	815.786	-4.32648	0.180856	-23.9223	1.79485e-126	3.61474e-124	down-regulated
NCU08087	hypothetical protein	34.5958	-4.30774	0.563058	-7.65062	2.00005e-14	1.1328e-13	down-regulated
NCU05134	hypothetical protein	1018.4	-4.28838	0.212779	-20.1541	2.47532e-90	2.43594e-88	down-regulated
NCU11383	hypothetical protein	16.8022	-4.28709	0.708131	-6.05408	1.41219e-09	5.48657e-09	down-regulated
NCU08901	hypothetical protein	45.5349	-4.281	0.478099	-8.95421	3.42164e-19	2.6719e-18	down-regulated
NCU04282	hypothetical protein	112.368	-4.27749	0.344925	-12.4012	2.57386e-35	4.51207e-34	down-regulated
NCU05822	hypothetical protein	7.90866	-4.21638	0.870733	-4.84234	1.28318e-06	3.71527e-06	down-regulated
NCU07798	hypothetical protein	150.634	-4.21638	0.290847	-14.4969	1.26733e-47	3.63414e-46	down-regulated
NCU01064	hypothetical protein	223.954	-4.20236	0.258474	-16.2583	1.95e-59	7.89114e-58	down-regulated
NCU00850	hypothetical protein	145.27	-4.20198	0.339923	-12.3615	4.21981e-35	7.33806e-34	down-regulated
NCU04034	hypothetical protein	85.5069	-4.18968	0.363599	-11.5228	1.0126e-30	1.41895e-29	down-regulated
NCU09273	hypothetical protein	134.901	-4.17452	0.348097	-11.9924	3.89513e-33	6.24663e-32	down-regulated
NCU09909	urea active transporter	649.57	-4.16847	0.286476	-14.5508	5.76927e-48	1.67657e-46	down-regulated
NCU02061	hypothetical protein	76.1559	-4.14818	0.388239	-10.6846	1.20159e-26	1.40051e-25	down-regulated
NCU04078	NAD-dependent methanol dehydrogenase	4509.14	-4.06316	0.179328	-22.6577	1.1705e-113	1.71806e-111	down-regulated
NCU09245	hypothetical protein	186.671	-4.00138	0.277337	-14.4279	3.45647e-47	9.78204e-46	down-regulated
NCU08043	hypothetical protein	6.63561	-3.99691	0.883458	-4.52416	6.06348e-06	1.62318e-05	down-regulated
NCU05079	MFS peptide transporter	1622.6	-3.99131	0.235619	-16.9396	2.29493e-64	1.08602e-62	down-regulated
NCU02856	hypothetical protein	16.4968	-3.93759	0.679709	-5.79305	6.912e-09	2.50871e-08	down-regulated
NCU11417	nucleoside-diphosphate-sugar epimerase	269.748	-3.91384	0.256738	-15.2445	1.79175e-52	6.13304e-51	down-regulated
NCU04887	hypothetical protein	601.884	-3.81537	0.22528	-16.9361	2.43784e-64	1.14738e-62	down-regulated
NCU05923	cellobiose dehydrogenase CDH-2	24.2857	-3.81314	0.57317	-6.65273	2.87712e-11	1.28631e-10	down-regulated
NCU03318	hypothetical protein	1437.29	-3.81286	0.213731	-17.8395	3.48803e-71	2.2375e-69	down-regulated
NCU05046	calcium-transporting ATPase 3	5813.33	-3.80775	0.216247	-17.6083	2.12664e-69	1.28788e-67	down-regulated
NCU10809	hypothetical protein	914.256	-3.76772	0.172864	-21.7959	2.53557e-105	3.09269e-103	down-regulated
NCU00715	betaine aldehyde dehydrogenase	437.071	-3.74191	0.221869	-16.8654	8.08628e-64	3.7649e-62	down-regulated
NCU05236	hypothetical protein	168.741	-3.73416	0.280303	-13.3219	1.7272e-40	3.71154e-39	down-regulated
NCU12107	hypothetical protein	279.309	-3.72382	0.233721	-15.9327	3.75518e-57	1.45829e-55	down-regulated
NCU06358	high affinity glucose transporter RGT2	832.222	-3.64483	0.160424	-22.72	2.84318e-114	4.47672e-112	down-regulated
NCU08769	conidiation-specific protein 6	90.2367	-3.63232	0.358195	-10.1406	3.6484e-24	3.77031e-23	down-regulated
NCU07626	thermoresistant gluconokinase	215.112	-3.61765	0.257315	-14.0592	6.76338e-45	1.73287e-43	down-regulated
NCU02080	hypothetical protein	438.546	-3.61463	0.212551	-17.006	7.41808e-65	3.60902e-63	down-regulated
NCU00306	MFS multidrug transporter	445.716	-3.61375	0.250876	-14.4045	4.84549e-47	1.36684e-45	down-regulated
NCU01057	taurine catabolism dioxygenase TauD, variant	99.755	-3.6109	0.432329	-8.35221	6.69988e-17	4.49079e-16	down-regulated
NCU09356	hypothetical protein	185.023	-3.59948	0.244862	-14.7001	6.44004e-49	1.92313e-47	down-regulated
NCU05493	hypothetical protein	850.621	-3.59869	0.192039	-18.7394	2.36256e-78	1.77911e-76	down-regulated
NCU09406	copper amine oxidase	55.1019	-3.59756	0.384509	-9.35624	8.2625e-21	7.14818e-20	down-regulated
NCU02238	pantothenate transporter liz1	385.029	-3.587	0.287052	-12.496	7.8487e-36	1.40724e-34	down-regulated
NCU00129	AMP-binding domain-containing protein	1687.58	-3.5822	0.216224	-16.5671	1.20489e-61	5.24338e-60	down-regulated
NCU17278	#N/A	85.7486	-3.58045	0.31865	-11.2363	2.70386e-29	3.60792e-28	down-regulated
NCU04949	hypothetical protein	343.945	-3.56815	0.228548	-15.6123	6.00434e-55	2.21266e-53	down-regulated
NCU08199	6-hydroxy-D-nicotine oxidase	225.053	-3.54676	0.225224	-15.7477	7.12648e-56	2.69499e-54	down-regulated
NCU16496	#N/A	627.686	-3.53634	0.197669	-17.8902	1.40493e-71	9.21719e-70	down-regulated
NCU10539	hypothetical protein	63.965	-3.53053	0.388993	-9.07607	1.12569e-19	9.02641e-19	down-regulated
NCU01065	ammonium transporter MEP2	758.827	-3.52441	0.221641	-15.9014	6.19522e-57	2.37392e-55	down-regulated
NCU06129	hypothetical protein	29.1682	-3.48608	0.494811	-7.04528	1.85093e-12	9.11775e-12	down-regulated
NCU07769	hypothetical protein	6907.42	-3.48143	0.150465	-23.1378	1.92786e-118	3.40719e-116	down-regulated
NCU05629	hypothetical protein	41.611	-3.477	0.440632	-7.89094	2.99918e-15	1.80106e-14	down-regulated
NCU05018	hypothetical protein	113.581	-3.42886	0.296162	-11.5776	5.34927e-31	7.65697e-30	down-regulated
NCU10546	4-coumarate-CoA ligase	123.34	-3.40794	0.268015	-12.7155	4.85019e-37	9.07184e-36	down-regulated
NCU09428	hypothetical protein	1207.33	-3.39015	0.440935	-7.68856	1.48803e-14	8.53397e-14	down-regulated
NCU00782	pantothenate transporter liz1	437.188	-3.37343	0.180056	-18.7355	2.54417e-78	1.89935e-76	down-regulated
NCU07036	hypothetical protein	161.06	-3.34851	0.268554	-12.4687	1.10671e-35	1.96395e-34	down-regulated
NCU05081	hypothetical protein	8.46935	-3.3279	0.767507	-4.33599	1.45104e-05	3.71996e-05	down-regulated
NCU07129	amino-acid permease inda1	10253	-3.31553	0.192187	-17.2516	1.08885e-66	5.54674e-65	down-regulated
NCU05821	conidial pigment biosynthesis protein Ayg1	4.11113	-3.31029	0.926199	-3.57406	0.000351484	0.000746407	down-regulated
NCU05922	hypothetical protein	429.26	-3.3091	0.212058	-15.6047	6.76373e-55	2.4762e-53	down-regulated
NCU04546	hypothetical protein	22.0497	-3.3031	0.571227	-5.78247	7.36115e-09	2.6628e-08	down-regulated
NCU16942	#N/A	214.867	-3.29361	0.224523	-14.6694	1.01226e-48	2.99186e-47	down-regulated
NCU07334	uracil permease	1064.78	-3.29016	0.168707	-19.5023	1.05009e-84	9.27935e-83	down-regulated
NCU07205	nitrate transporter CRNA	2208.34	-3.2842	0.247935	-13.2462	4.74571e-40	1.00484e-38	down-regulated
NCU04672	MatE family transporter	107.581	-3.28075	0.290577	-11.2905	1.46283e-29	1.97323e-28	down-regulated
NCU09335	hypothetical protein	933.137	-3.27923	0.157286	-20.8488	1.56272e-96	1.69165e-94	down-regulated
NCU09717	hypothetical protein	5.98378	-3.27578	0.840204	-3.89879	9.66747e-05	0.000222601	down-regulated
NCU04435	general amino acid permease AGP3	283.987	-3.25981	0.24829	-13.1291	2.2438e-39	4.67099e-38	down-regulated
NCU03416	telomeric repeat binding factor 1	482.904	-3.25048	0.209444	-15.5196	2.55787e-54	9.15337e-53	down-regulated
NCU10107	ribose 5-phosphate isomerase	5.87007	-3.24848	0.842027	-3.85793	0.00011435	0.00026053	down-regulated
NCU02084	arginase	2257.67	-3.23354	0.142017	-22.7687	9.36061e-115	1.52949e-112	down-regulated
NCU11146	aminotransferase	1468.16	-3.23003	0.500269	-6.45659	1.07092e-10	4.56629e-10	down-regulated
NCU05819	DUF1237 domain-containing protein	70.8498	-3.22819	0.341243	-9.46009	3.07674e-21	2.73558e-20	down-regulated
NCU04285	hypothetical protein	474.123	-3.22595	0.219755	-14.6797	8.69191e-49	2.58666e-47	down-regulated
NCU09670	amidohydrolase	116.425	-3.215	0.295237	-10.8896	1.29237e-27	1.58976e-26	down-regulated
NCU09272	hypothetical protein	141.385	-3.21416	0.307556	-10.4506	1.45537e-25	1.61791e-24	down-regulated
NCU08716	CND11p	3.55759	-3.19673	0.929586	-3.43887	0.000584148	0.00119846	down-regulated
NCU16444	#N/A	3.55759	-3.19673	0.929586	-3.43887	0.000584148	0.00119846	down-regulated
NCU04848	hypothetical protein	1459.85	-3.17724	0.247908	-12.8162	1.33027e-37	2.54871e-36	down-regulated
NCU09287	sugar transporter	7967.82	-3.17339	0.202287	-15.6876	1.83949e-55	6.86637e-54	down-regulated
NCU11405	alpha-1,3-glucanase/mutanase	198.346	-3.16397	0.283121	-11.1753	5.38669e-29	7.10026e-28	down-regulated
NCU09690	hypothetical protein	157.924	-3.16254	0.246344	-12.8379	1.00552e-37	1.93938e-36	down-regulated
NCU05899	flotillin domain-containing protein	4656.26	-3.15502	0.155232	-20.3245	7.81438e-92	7.96147e-90	down-regulated
NCU05414	hypothetical protein	530.561	-3.15283	0.164561	-19.159	8.13714e-82	6.71121e-80	down-regulated
NCU04884	alpha/beta hydrolase fold protein	358.437	-3.15173	0.205027	-15.3723	2.51139e-53	8.76962e-52	down-regulated
NCU17284	#N/A	21.3545	-3.13945	0.538284	-5.83234	5.46569e-09	2.00904e-08	down-regulated
NCU06614	hypothetical protein	87.3511	-3.13563	0.334276	-9.38035	6.57568e-21	5.72315e-20	down-regulated
NCU11323	hypothetical protein	6738.96	-3.13106	0.233612	-13.4028	5.82277e-41	1.27336e-39	down-regulated
NCU09777	UPF0075 domain-containing protein	285.843	-3.12534	0.261211	-11.9648	5.43214e-33	8.63163e-32	down-regulated
NCU16599	#N/A	52.6523	-3.11994	0.389969	-8.00049	1.23928e-15	7.63912e-15	down-regulated
NCU09357	stage V sporulation protein K	338.795	-3.11019	0.216849	-14.3427	1.184e-46	3.29693e-45	down-regulated
NCU07511	hypothetical protein	46.8047	-3.10956	0.417755	-7.44351	9.80483e-14	5.27718e-13	down-regulated
NCU09244	hypothetical protein	807.553	-3.07947	0.196956	-15.6354	4.18085e-55	1.54727e-53	down-regulated
NCU02085	hypothetical protein	73.654	-3.07787	0.312974	-9.83428	8.01399e-23	7.69415e-22	down-regulated
NCU16677	#N/A	143.946	-3.06322	0.267794	-11.4387	2.6785e-30	3.71133e-29	down-regulated
NCU08137	hypothetical protein	3958.16	-3.06079	0.1944	-15.7448	7.45732e-56	2.79569e-54	down-regulated
NCU05187	hypothetical protein	7.09633	-3.05875	0.791618	-3.86392	0.000111584	0.000254629	down-regulated
NCU01140	NAD(P) transhydrogenase	4524.85	-3.04964	0.16662	-18.3029	7.8389e-75	5.61032e-73	down-regulated
NCU05755	hypothetical protein	91.5535	-3.04638	0.323445	-9.41854	4.57383e-21	4.02535e-20	down-regulated
NCU04474	sulfite oxidase	886.522	-3.04225	0.175347	-17.3499	1.97742e-67	1.05058e-65	down-regulated
NCU00175	hypothetical protein	14098.9	-3.04058	0.258794	-11.749	7.14266e-32	1.0795e-30	down-regulated
NCU04939	hypothetical protein	6.92066	-3.0264	0.794889	-3.80733	0.000140478	0.000315984	down-regulated
NCU02307	hypothetical protein	4305.37	-3.02427	0.189759	-15.9374	3.48441e-57	1.35923e-55	down-regulated
NCU09771	DUF895 domain membrane protein	250.864	-3.02137	0.210389	-14.3609	9.10982e-47	2.55311e-45	down-regulated
NCU07736	PEP5	2616.51	-3.01423	0.438036	-6.88124	5.93355e-12	2.81405e-11	down-regulated
NCU00316	peroxisomal adenine nucleotide transporter 1	2552.58	-2.98369	0.150181	-19.8673	7.81224e-88	7.51711e-86	down-regulated
NCU05948	hypothetical protein	15.6858	-2.98252	0.594537	-5.01654	5.26102e-07	1.58526e-06	down-regulated
NCU05303	hypothetical protein	2109.66	-2.98091	0.162623	-18.3303	4.74611e-75	3.45389e-73	down-regulated
NCU17137	#N/A	28.2391	-2.97425	0.476357	-6.24374	4.27219e-10	1.73696e-09	down-regulated
NCU01074	hypothetical protein	135.593	-2.9739	0.265999	-11.1801	5.10285e-29	6.73638e-28	down-regulated
NCU09886	hypothetical protein	1631.25	-2.9649	0.234056	-12.6675	8.95452e-37	1.66052e-35	down-regulated
NCU07175	APC amino acid permease	1269.13	-2.96057	0.180556	-16.3969	2.0116e-60	8.29547e-59	down-regulated
NCU05964	developmental regulator VosA	910.718	-2.95595	0.243655	-12.1317	7.17611e-34	1.18147e-32	down-regulated
NCU09760	hypothetical protein	1914.19	-2.94311	0.152106	-19.349	2.07648e-83	1.79823e-81	down-regulated
NCU09511	hypothetical protein	137.554	-2.93987	0.260329	-11.2929	1.42318e-29	1.92274e-28	down-regulated
NCU03383	hypothetical protein	85.4684	-2.9279	0.317326	-9.2268	2.78848e-20	2.32866e-19	down-regulated
NCU06120	hypothetical protein	1760.17	-2.92504	0.205426	-14.2389	5.25177e-46	1.43471e-44	down-regulated
NCU05268	chitin synthase D	193.593	-2.92016	0.263522	-11.0813	1.54678e-28	1.99036e-27	down-regulated
NCU05309	Cut9 interacting protein Scn1	1065.42	-2.91322	0.259879	-11.2099	3.64557e-29	4.85702e-28	down-regulated
NCU08924	acyl-CoA dehydrogenase	5052.13	-2.91142	0.129	-22.5693	8.68779e-113	1.25394e-110	down-regulated
NCU07737	salicylate hydroxylase	3310.27	-2.90806	0.240717	-12.0809	1.33327e-33	2.17442e-32	down-regulated
NCU09776	hypothetical protein	49.2326	-2.90637	0.377368	-7.70168	1.34286e-14	7.73728e-14	down-regulated
NCU04332	epoxide hydrolase	502.339	-2.90379	0.194262	-14.9478	1.60891e-50	5.16042e-49	down-regulated
NCU03392	hypothetical protein	55.6079	-2.90298	0.339461	-8.55171	1.21274e-17	8.57333e-17	down-regulated
NCU12068	hypothetical protein	121.705	-2.90246	0.282711	-10.2665	9.97217e-25	1.0506e-23	down-regulated
NCU06123	phosphoketolase	16800.9	-2.90167	0.213387	-13.5981	4.10797e-42	9.41138e-41	down-regulated
NCU08282	hypothetical protein	753.289	-2.89627	0.191906	-15.0922	1.82378e-51	6.0513e-50	down-regulated
NCU04487	hypothetical protein	410.388	-2.89341	0.185646	-15.5856	9.11761e-55	3.31758e-53	down-regulated
NCU07503	hypothetical protein	3223.66	-2.8921	0.165129	-17.5142	1.11559e-68	6.52773e-67	down-regulated
NCU16477	#N/A	585.546	-2.88818	0.166794	-17.3158	3.5736e-67	1.8643e-65	down-regulated
NCU08872	hypothetical protein	6.18904	-2.88725	0.799193	-3.61271	0.00030301	0.000649683	down-regulated
NCU05994	transcription factor TamA	1643.22	-2.88426	0.166641	-17.3082	4.07974e-67	2.1156e-65	down-regulated
NCU05311	hypothetical protein	182.628	-2.87888	0.220927	-13.0309	8.15939e-39	1.66652e-37	down-regulated
NCU05900	hypothetical protein	3595.1	-2.87743	0.142405	-20.206	8.67262e-91	8.63275e-89	down-regulated
NCU09390	tetrahydroxynaphthalene reductase, variant	75.2011	-2.87742	0.308986	-9.31246	1.2491e-20	1.06364e-19	down-regulated
NCU02890	hypothetical protein	296.641	-2.86644	0.195371	-14.6718	9.77334e-49	2.89853e-47	down-regulated
NCU09274	hypothetical protein	182.736	-2.86117	0.226591	-12.627	1.49796e-36	2.74837e-35	down-regulated
NCU09207	hypothetical protein	1863.4	-2.85435	0.202593	-14.0891	4.43394e-45	1.15309e-43	down-regulated
NCU01185	urease accessory protein UreF	14.8769	-2.84505	0.635393	-4.47763	7.54773e-06	1.994e-05	down-regulated
NCU07325	conidiation-specific protein con-10	238.948	-2.84009	0.254442	-11.162	6.25618e-29	8.22132e-28	down-regulated
NCU06582	hypothetical protein	7.65777	-2.83876	0.742554	-3.82297	0.000131854	0.000297512	down-regulated
NCU06964	taurine catabolism dioxygenase TauD	2.65981	-2.83568	0.946871	-2.99479	0.00274634	0.0051202	down-regulated
NCU05351	hypothetical protein	152.722	-2.82686	0.237311	-11.912	1.02443e-32	1.61008e-31	down-regulated
NCU06583	S/T kinase stk-44 /yeast /family	157.199	-2.82618	0.227854	-12.4035	2.50165e-35	4.39438e-34	down-regulated
NCU04545	hypothetical protein	681.95	-2.82139	0.17125	-16.4753	5.52152e-61	2.32118e-59	down-regulated
NCU06861	glycosyl hydrolase family 43 protein	211.502	-2.81213	0.252937	-11.1179	1.02634e-28	1.33856e-27	down-regulated
NCU03247	hypothetical protein	18.9005	-2.81099	0.536375	-5.24071	1.59956e-07	5.08525e-07	down-regulated
NCU09418	hypothetical protein	2.71506	-2.81037	0.949454	-2.95998	0.00307657	0.00569053	down-regulated
NCU08037	hypothetical protein	36.7251	-2.8094	0.430282	-6.52921	6.6119e-11	2.85581e-10	down-regulated
NCU08750	isoamyl alcohol oxidase	1087.15	-2.79726	0.211858	-13.2035	8.37983e-40	1.76998e-38	down-regulated
NCU01958	mating-type protein A-1, variant	60.6995	-2.79711	0.342331	-8.17077	3.06423e-16	1.96856e-15	down-regulated
NCU04295	transcription factor	1791.61	-2.79329	0.141429	-19.7505	7.94857e-87	7.32283e-85	down-regulated
NCU16714	#N/A	2.49064	-2.78059	0.948669	-2.93104	0.0033783	0.00620621	down-regulated
NCU06793	hypothetical protein	2.50606	-2.78029	0.948835	-2.93022	0.00338725	0.00622001	down-regulated
NCU05870	hypothetical protein	70.8362	-2.77628	0.317186	-8.75287	2.07997e-18	1.54943e-17	down-regulated
NCU16738	#N/A	12.2399	-2.77107	0.643791	-4.3043	1.67511e-05	4.25535e-05	down-regulated
NCU08187	hypothetical protein	7.32608	-2.76636	0.752546	-3.676	0.000236916	0.000514467	down-regulated
NCU02092	hypothetical protein	324.894	-2.76632	0.196011	-14.1131	3.15387e-45	8.22666e-44	down-regulated
NCU00835	hypothetical protein	828.498	-2.764	0.217001	-12.7373	3.67031e-37	6.89477e-36	down-regulated
NCU00947	hypothetical protein	158.464	-2.76282	0.261115	-10.5808	3.65682e-26	4.18337e-25	down-regulated
NCU17186	#N/A	4.09395	-2.76168	0.876784	-3.14978	0.00163392	0.00314369	down-regulated
NCU05229	hypothetical protein	175.608	-2.73778	0.229714	-11.9182	9.51555e-33	1.49827e-31	down-regulated
NCU00052	alpha-methylacyl-CoA racemase	99.1676	-2.73751	0.300207	-9.11874	7.6e-20	6.14528e-19	down-regulated
NCU03802	trimethyllysine dioxygenase	646.556	-2.71698	0.196204	-13.8477	1.31278e-43	3.16676e-42	down-regulated
NCU01055	chromate ion transporter	66.8429	-2.71082	0.353589	-7.66658	1.76639e-14	1.00571e-13	down-regulated
NCU00580	acyl-CoA thioesterase	1342.76	-2.70098	0.186173	-14.5079	1.08031e-47	3.11849e-46	down-regulated
NCU05061	hypothetical protein	128.27	-2.69087	0.242746	-11.0851	1.48161e-28	1.90934e-27	down-regulated
NCU05625	hypothetical protein, variant	132.288	-2.68118	0.242996	-11.0339	2.62372e-28	3.32671e-27	down-regulated
NCU04630	hypothetical protein	8.34954	-2.68067	0.71225	-3.76367	0.00016744	0.000371708	down-regulated
NCU00821	sugar transporter	4068.55	-2.67692	0.198468	-13.4879	1.84235e-41	4.13335e-40	down-regulated
NCU00027	hypothetical protein	37.2822	-2.66863	0.438655	-6.08367	1.17462e-09	4.59655e-09	down-regulated
NCU04674	alpha-glucosidase	1274.9	-2.66629	0.213387	-12.4951	7.9444e-36	1.42146e-34	down-regulated
NCU00699	hypothetical protein	288.545	-2.66498	0.187367	-14.2233	6.56883e-46	1.77769e-44	down-regulated
NCU00282	hypothetical protein	1632.97	-2.66336	0.160617	-16.582	9.40008e-62	4.1746e-60	down-regulated
NCU05040	hypothetical protein	95.2186	-2.66245	0.279844	-9.51406	1.83368e-21	1.64898e-20	down-regulated
NCU07491	hypothetical protein	4073.81	-2.65047	0.154288	-17.1787	3.83166e-66	1.9292e-64	down-regulated
NCU02486	hypothetical protein	5.27215	-2.6451	0.82124	-3.22087	0.00127803	0.00249668	down-regulated
NCU09031	hypothetical protein	751.691	-2.64353	0.179708	-14.7101	5.55378e-49	1.66421e-47	down-regulated
NCU08655	hypothetical protein	390.262	-2.63909	0.185707	-14.211	7.8286e-46	2.11201e-44	down-regulated
NCU09689	hypothetical protein	156.991	-2.61805	0.223093	-11.7352	8.41178e-32	1.2625e-30	down-regulated
NCU01649	hypothetical protein	206.012	-2.61558	0.21991	-11.8939	1.27394e-32	1.9914e-31	down-regulated
NCU09906	hypothetical protein	3956.53	-2.61077	0.45398	-5.75084	8.88018e-09	3.18568e-08	down-regulated
NCU09694	hypothetical protein	294.98	-2.60662	0.238665	-10.9217	9.08092e-28	1.12344e-26	down-regulated
NCU04197	CipC protein	3156.6	-2.59799	0.156337	-16.6179	5.17245e-62	2.3209e-60	down-regulated
NCU05557	hypothetical protein	23.6264	-2.59609	0.485255	-5.34996	8.79755e-08	2.86956e-07	down-regulated
NCU02086	hypothetical protein	1751.36	-2.59567	0.148725	-17.4529	3.27415e-68	1.85321e-66	down-regulated
NCU09470	hypothetical protein	28.0952	-2.59232	0.465235	-5.57208	2.5172e-08	8.64009e-08	down-regulated
NCU09604	hypothetical protein	22.2703	-2.59014	0.506314	-5.11567	3.12628e-07	9.64501e-07	down-regulated
NCU09490	hypothetical protein	24.8199	-2.58376	0.462421	-5.58746	2.30413e-08	7.93705e-08	down-regulated
NCU07305	hypothetical protein	1632.85	-2.58312	0.162147	-15.9308	3.87552e-57	1.4983e-55	down-regulated
NCU07473	glycosyltransferase family 28 domain-containing	1948.5	-2.58009	0.148277	-17.4005	8.17965e-68	4.54076e-66	down-regulated
NCU06416	thymine dioxygenase	1237.68	-2.5747	0.163511	-15.7463	7.28385e-56	2.74253e-54	down-regulated
NCU11380	hypothetical protein	51.9459	-2.55888	0.333736	-7.66738	1.75542e-14	1.00013e-13	down-regulated
NCU05131	hypothetical protein	216.462	-2.54453	0.260666	-9.76165	1.64451e-22	1.55814e-21	down-regulated
NCU07427	hypothetical protein	3.58286	-2.5378	0.897927	-2.82629	0.00470913	0.00846081	down-regulated
NCU01504	calcineurin binding protein	3515.01	-2.52528	0.137926	-18.309	7.01508e-75	5.06255e-73	down-regulated
NCU08351	hypothetical protein	1966.29	-2.52401	0.159456	-15.8289	1.96717e-56	7.4718e-55	down-regulated
NCU09472	hypothetical protein	21.4276	-2.51403	0.535582	-4.69402	2.67887e-06	7.47151e-06	down-regulated
NCU07405	hypothetical protein	10170.4	-2.51223	0.197965	-12.6902	6.69797e-37	1.24741e-35	down-regulated
NCU16011	#N/A	3.37395	-2.50965	0.892616	-2.81156	0.00493012	0.00882672	down-regulated
NCU01972	hypothetical protein	447.654	-2.5088	0.196241	-12.7843	2.00673e-37	3.82781e-36	down-regulated
NCU06911	hypothetical protein	7.49959	-2.50552	0.725468	-3.45366	0.000553041	0.00113923	down-regulated
NCU06575	hypothetical protein	53.9291	-2.50354	0.37521	-6.67239	2.51673e-11	1.1322e-10	down-regulated
NCU04287	hypothetical protein	8785.91	-2.4912	0.178539	-13.9533	3.00583e-44	7.45859e-43	down-regulated
NCU09646	3-ketoacyl-CoA thiolase	6080.55	-2.4888	0.126933	-19.6072	1.34184e-85	1.2232e-83	down-regulated
NCU04786	SNF2 family helicase/ATPase	378.962	-2.48722	0.259536	-9.58335	9.39505e-22	8.59146e-21	down-regulated
NCU16889	#N/A	76.6574	-2.48342	0.305302	-8.1343	4.14337e-16	2.62676e-15	down-regulated
NCU08793	hypothetical protein	793.703	-2.47901	0.190434	-13.0177	9.70548e-39	1.97763e-37	down-regulated
NCU08154	hypothetical protein	46.5984	-2.46502	0.3527	-6.98901	2.76834e-12	1.34533e-11	down-regulated
NCU04371	peptidyl-prolyl cis-trans isomerase fkr-3	546.73	-2.45854	0.172697	-14.2362	5.46561e-46	1.48843e-44	down-regulated
NCU05639	hypothetical protein	620.998	-2.45843	0.228857	-10.7422	6.44725e-27	7.63791e-26	down-regulated
NCU00305	short chain dehydrogenase	1267.3	-2.45676	0.212613	-11.5551	6.95705e-31	9.82839e-30	down-regulated
NCU05298	nitrate reductase	2440.69	-2.45528	0.163242	-15.0407	3.97425e-51	1.29387e-49	down-regulated
NCU04554	endochitinase 1	1202.24	-2.45371	0.143428	-17.1076	1.30298e-65	6.44791e-64	down-regulated
NCU04446	hypothetical protein	26.6553	-2.44571	0.436631	-5.60131	2.12739e-08	7.37222e-08	down-regulated
NCU05354	hypothetical protein	48.92	-2.443	0.370752	-6.58931	4.41887e-11	1.93759e-10	down-regulated
NCU01769	hypothetical protein	992.058	-2.44207	0.137502	-17.7603	1.43468e-70	8.87451e-69	down-regulated
NCU04823	NADP-dependent alcohol dehydrogenase C	2401.45	-2.4417	0.454231	-5.37546	7.63873e-08	2.501e-07	down-regulated
NCU00719	hypothetical protein	74.0084	-2.43153	0.291994	-8.32732	8.26953e-17	5.50454e-16	down-regulated
NCU09022	hypothetical protein	339.806	-2.42539	0.241742	-10.033	1.09158e-23	1.10692e-22	down-regulated
NCU09027	MFS transporter	88.7868	-2.42256	0.267407	-9.05944	1.31119e-19	1.04173e-18	down-regulated
NCU09693	hypothetical protein, variant	2906.52	-2.41884	0.155008	-15.6046	6.77667e-55	2.4762e-53	down-regulated
NCU00299	peroxisomal D3,D2-enoyl-CoA isomerase	734.224	-2.41418	0.193252	-12.4924	8.21329e-36	1.46352e-34	down-regulated
NCU00911	polysaccharide synthase Cps1p	17771.9	-2.41301	0.159737	-15.1061	1.4753e-51	4.93285e-50	down-regulated
NCU05781	mitotic spindle checkpoint component MAD2	233.833	-2.41204	0.186343	-12.9441	2.53781e-38	5.0407e-37	down-regulated
NCU11200	hypothetical protein	139.508	-2.41032	0.265164	-9.08992	9.91099e-20	7.96929e-19	down-regulated
NCU12051	hypothetical protein	15.9718	-2.40853	0.544425	-4.42398	9.68987e-06	2.53135e-05	down-regulated
NCU00774	hypothetical protein	2541.29	-2.40608	0.14596	-16.4845	4.73861e-61	2.00177e-59	down-regulated
NCU01138	CipA protein	160.195	-2.40067	0.237248	-10.1188	4.55852e-24	4.69962e-23	down-regulated
NCU00696	SH3 domain-containing protein	1957	-2.40032	0.134786	-17.8084	6.07841e-71	3.87051e-69	down-regulated
NCU09904	glucan 1,3-beta-glucosidase	1022.5	-2.39969	0.561492	-4.27378	1.92185e-05	4.83954e-05	down-regulated
NCU07143	6-phosphogluconolactonase	481.591	-2.39439	0.215804	-11.0952	1.3234e-28	1.7131e-27	down-regulated
NCU10027	hypothetical protein	5.76484	-2.39368	0.78759	-3.03924	0.00237173	0.00446087	down-regulated
NCU09785	hypothetical protein	148.529	-2.39182	0.232257	-10.2982	7.18236e-25	7.65058e-24	down-regulated
NCU01742	hypothetical protein	877.877	-2.39078	0.241532	-9.89837	4.23095e-23	4.12612e-22	down-regulated
NCU09305	hypothetical protein	483.184	-2.38875	0.201642	-11.8465	2.2425e-32	3.45552e-31	down-regulated
NCU08752	acetylcholinesterase	241.406	-2.38367	0.2456	-9.7055	2.85664e-22	2.68313e-21	down-regulated
NCU00264	hypothetical protein	358.875	-2.38339	0.203959	-11.6856	1.51026e-31	2.2357e-30	down-regulated
NCU05188	FAD monooxygenase	1302.39	-2.37605	0.23472	-10.1229	4.37227e-24	4.51298e-23	down-regulated
NCU16729	#N/A	25.5755	-2.37423	0.459238	-5.16993	2.3418e-07	7.3213e-07	down-regulated
NCU08191	hypothetical protein	48.0165	-2.36076	0.390905	-6.03922	1.54857e-09	5.99222e-09	down-regulated
NCU08397	hypothetical protein	4847.87	-2.3603	0.191936	-12.2973	9.36215e-35	1.59914e-33	down-regulated
NCU06689	hypothetical protein	6.8611	-2.35938	0.737526	-3.19905	0.00137882	0.00267967	down-regulated
NCU06417	uracil-5-carboxylate decarboxylase	967.599	-2.35736	0.181719	-12.9726	1.74981e-38	3.51586e-37	down-regulated
NCU11054	hypothetical protein	9.40179	-2.35406	0.680518	-3.45922	0.000541749	0.00111745	down-regulated
NCU08147	Na or K P-type ATPase	2956.08	-2.34869	0.177112	-13.261	3.89471e-40	8.26672e-39	down-regulated
NCU04963	high-affinity glucose transporter	14100.1	-2.348	0.22409	-10.4779	1.09112e-25	1.22082e-24	down-regulated
NCU05239	chitin synthase A	718.958	-2.34725	0.164579	-14.2622	3.76605e-46	1.03536e-44	down-regulated
NCU04951	hypothetical protein	8380.34	-2.34515	0.175009	-13.4002	6.03379e-41	1.31288e-39	down-regulated
NCU05953	hypothetical protein	234.943	-2.34342	0.20494	-11.4347	2.80559e-30	3.87503e-29	down-regulated
NCU01636	2-hydroxychromene-2-carboxylate isomerase	1680.25	-2.33957	0.143107	-16.3484	4.46847e-60	1.83398e-58	down-regulated
NCU05850	rubredoxin-NAD(+) reductase	2593.33	-2.33066	0.138764	-16.7959	2.61541e-63	1.19839e-61	down-regulated
NCU04623	beta-galactosidase	189.943	-2.33018	0.21853	-10.663	1.51643e-26	1.75801e-25	down-regulated
NCU10276	hypothetical protein	1946	-2.32824	0.235392	-9.89089	4.5595e-23	4.43655e-22	down-regulated
NCU06758	hypothetical protein	325.909	-2.32499	0.176666	-13.1603	1.48414e-39	3.09703e-38	down-regulated
NCU03032	betaine lipid synthase	251.484	-2.3246	0.243151	-9.56032	1.17388e-21	1.07122e-20	down-regulated
NCU08190	hypothetical protein	573.425	-2.32409	0.15966	-14.5565	5.31285e-48	1.55437e-46	down-regulated
NCU05101	hypothetical protein	15.2359	-2.32354	0.569366	-4.08092	4.48575e-05	0.000108298	down-regulated
NCU06960	enoyl-CoA hydratase/carnithine racemase	334.839	-2.32195	0.186812	-12.4293	1.81149e-35	3.18852e-34	down-regulated
NCU03603	cytochrome b5	567.664	-2.31492	0.172777	-13.3983	6.18521e-41	1.34245e-39	down-regulated
NCU09355	hypothetical protein	2800.32	-2.31105	0.172219	-13.4193	4.66256e-41	1.02482e-39	down-regulated
NCU06173	hypothetical protein	579.559	-2.3024	0.152842	-15.0639	2.79779e-51	9.21248e-50	down-regulated
NCU04099	alpha-methylacyl-CoA racemase	111.327	-2.30127	0.247652	-9.29233	1.50943e-20	1.27778e-19	down-regulated
NCU09831	hypothetical protein	15.2771	-2.30049	0.591204	-3.8912	9.97482e-05	0.000229312	down-regulated
NCU01356	hypothetical protein	381.103	-2.29941	0.230478	-9.97672	1.92741e-23	1.92518e-22	down-regulated
NCU04778	carbonic anhydrase	99.4415	-2.29633	0.26856	-8.55055	1.22505e-17	8.64627e-17	down-regulated
NCU04673	C2H2 finger domain-containing protein	727.866	-2.29363	0.163993	-13.9861	1.89482e-44	4.7701e-43	down-regulated
NCU08641	hypothetical protein	821.957	-2.29353	0.162838	-14.0848	4.71225e-45	1.2218e-43	down-regulated
NCU06359	hypothetical protein	24.2111	-2.29342	0.444456	-5.16006	2.46873e-07	7.69589e-07	down-regulated
NCU00747	hypothetical protein	9.98622	-2.29138	0.62839	-3.64643	0.000265904	0.00057396	down-regulated
NCU05897	l-fucose permease	16758.5	-2.29077	0.207521	-11.0387	2.48514e-28	3.15562e-27	down-regulated
NCU17055	#N/A	180.502	-2.2761	0.221061	-10.2963	7.32327e-25	7.78153e-24	down-regulated
NCU00097	hypothetical protein	67.1774	-2.27405	0.334655	-6.79521	1.08156e-11	5.01411e-11	down-regulated
NCU07068	K(+)/H(+) antiporter 1	429.776	-2.26412	0.203639	-11.1183	1.02174e-28	1.33458e-27	down-regulated
NCU05102	hypothetical protein	81.1616	-2.26004	0.301717	-7.49059	6.85655e-14	3.72976e-13	down-regulated
NCU03405	hypothetical protein	259.156	-2.25946	0.214445	-10.5363	5.87471e-26	6.62435e-25	down-regulated
NCU05148	hypothetical protein	1371.95	-2.25744	0.162966	-13.8522	1.23357e-43	2.98401e-42	down-regulated
NCU08189	endo-1,4-beta-xylanase	35.2037	-2.2545	0.376364	-5.9902	2.09583e-09	8.02027e-09	down-regulated
NCU05992	hypothetical protein	75.5319	-2.251	0.356792	-6.309	2.8084e-10	1.15979e-09	down-regulated
NCU00773	hypothetical protein	105.679	-2.24882	0.261973	-8.58417	9.14956e-18	6.52679e-17	down-regulated
NCU11095	hypothetical protein	75.7191	-2.24605	0.291718	-7.69937	1.36743e-14	7.87362e-14	down-regulated
NCU08384	xylose reductase	486.539	-2.24424	0.172892	-12.9806	1.5756e-38	3.17318e-37	down-regulated
NCU03634	hypothetical protein	1527.47	-2.23991	0.158604	-14.1227	2.75256e-45	7.24535e-44	down-regulated
NCU03648	glutaminase A	4034.79	-2.23899	0.143859	-15.5638	1.2819e-54	4.64487e-53	down-regulated
NCU01960	mating-type protein A-3	6.20118	-2.23208	0.737643	-3.02596	0.00247848	0.00464984	down-regulated
NCU06627	hypothetical protein	657.209	-2.23167	0.190723	-11.7011	1.25761e-31	1.87129e-30	down-regulated
NCU07174	hypothetical protein	469.054	-2.22708	0.18089	-12.3118	7.82613e-35	1.34473e-33	down-regulated
NCU03420	hypothetical protein	7.44986	-2.22681	0.713691	-3.12014	0.00180767	0.00345879	down-regulated
NCU09358	hexose carrier protein	164.129	-2.22445	0.231729	-9.59935	8.04505e-22	7.38814e-21	down-regulated
NCU09197	hypothetical protein	100.493	-2.22017	0.257521	-8.62134	6.61776e-18	4.77184e-17	down-regulated
NCU05230	hypothetical protein	80.4458	-2.22012	0.31172	-7.12214	1.06261e-12	5.35633e-12	down-regulated
NCU09267	copper radical oxidase	2270.05	-2.22004	0.517315	-4.29146	1.77501e-05	4.48805e-05	down-regulated
NCU01968	MFS transporter	1210.34	-2.21985	0.159376	-13.9284	4.25835e-44	1.05064e-42	down-regulated
NCU07140	allantoate transporter	9.64425	-2.21733	0.642937	-3.44875	0.000563182	0.0011593	down-regulated
NCU01812	hypothetical protein	51.5529	-2.21409	0.326666	-6.77783	1.2199e-11	5.63131e-11	down-regulated
NCU06277	microtubule associated protein	1263.8	-2.21152	0.161223	-13.7172	8.01426e-43	1.8911e-41	down-regulated
NCU05881	DUF500 and UBA/TS-N domain-containing protein	3272.31	-2.20709	0.214573	-10.286	8.15079e-25	8.63963e-24	down-regulated
NCU08272	cytochrome b2	2954.04	-2.20504	0.185407	-11.893	1.28747e-32	2.00892e-31	down-regulated
NCU02930	hypothetical protein	114.858	-2.20435	0.267766	-8.23238	1.83525e-16	1.19408e-15	down-regulated
NCU08755	beta-glucosidase 1	731.839	-2.2035	0.201123	-10.956	6.22085e-28	7.7292e-27	down-regulated
NCU08603	ankyrin repeat protein	444.153	-2.19578	0.174445	-12.5872	2.48295e-36	4.50783e-35	down-regulated
NCU04503	ribosome biogenesis protein Ssf2	628.6	-2.19437	0.161711	-13.5697	6.05764e-42	1.38415e-40	down-regulated
NCU05585	MFS quinate transporter	444.982	-2.18368	0.157925	-13.8273	1.74395e-43	4.18355e-42	down-regulated
NCU07969	hypothetical protein	17.3521	-2.18358	0.517355	-4.22066	2.43584e-05	6.07557e-05	down-regulated
NCU00616	hypothetical protein	360.674	-2.18146	0.191767	-11.3756	5.53186e-30	7.56807e-29	down-regulated
NCU03925	toxin biosynthesis protein	297.99	-2.18034	0.197776	-11.0243	2.91824e-28	3.68934e-27	down-regulated
NCU08353	mRNA 3'-end-processing protein yth-1	306.65	-2.18017	0.226193	-9.63856	5.49539e-22	5.11721e-21	down-regulated
NCU06918	purine permease	889.856	-2.17613	0.263365	-8.2628	1.42295e-16	9.30721e-16	down-regulated
NCU01744	glutamate synthase	5213.04	-2.1726	0.155949	-13.9315	4.07638e-44	1.00861e-42	down-regulated
NCU01421	hypothetical protein	218.511	-2.17053	0.223331	-9.71891	2.50439e-22	2.35483e-21	down-regulated
NCU03255	3-phytase A	1197	-2.17023	0.158963	-13.6524	1.95221e-42	4.54467e-41	down-regulated
NCU00128	hypothetical protein	68.88	-2.16691	0.295116	-7.34257	2.09523e-13	1.11317e-12	down-regulated
NCU00873	hypothetical protein	139.627	-2.16634	0.235669	-9.19229	3.84573e-20	3.17787e-19	down-regulated
NCU16364	#N/A	192.27	-2.15546	0.230581	-9.34799	8.9332e-21	7.70533e-20	down-regulated
NCU03078	hypothetical protein	159.757	-2.15444	0.243658	-8.84207	9.39585e-19	7.15009e-18	down-regulated
NCU06965	hypothetical protein	5.96135	-2.15271	0.751964	-2.86279	0.00419928	0.0075841	down-regulated
NCU11287	hypothetical protein	629.943	-2.1493	0.160758	-13.3698	9.07895e-41	1.96559e-39	down-regulated
NCU04595	S/T kinase prk-11 /yeast BUD32 /family BUD32	200.986	-2.14882	0.210186	-10.2234	1.55787e-24	1.62937e-23	down-regulated
NCU09978	hypothetical protein	158.172	-2.14861	0.245651	-8.7466	2.1988e-18	1.63447e-17	down-regulated
NCU02190	oxysterol binding protein	190.171	-2.14632	0.209256	-10.2569	1.10169e-24	1.15925e-23	down-regulated
NCU09783	D-isomer specific 2-hydroxyacid dehydrogenase	267.798	-2.14592	0.234636	-9.14573	5.92285e-20	4.83886e-19	down-regulated
NCU06081	hypothetical protein	1282.19	-2.14365	0.180576	-11.8712	1.67074e-32	2.59293e-31	down-regulated
NCU07133	metallo-beta-lactamase superfamily protein	181.548	-2.13721	0.227121	-9.41003	4.95989e-21	4.35184e-20	down-regulated
NCU04042	hypothetical protein	1217.53	-2.1371	0.191382	-11.1667	5.93539e-29	7.81162e-28	down-regulated
NCU05833	hypothetical protein	437.433	-2.13634	0.176404	-12.1105	9.29098e-34	1.52386e-32	down-regulated
NCU17050	#N/A	62.4498	-2.13287	0.323088	-6.60152	4.06954e-11	1.79259e-10	down-regulated
NCU16020	#N/A	108.975	-2.13144	0.298034	-7.15165	8.57389e-13	4.35994e-12	down-regulated
NCU00849	hypothetical protein	105.749	-2.12924	0.275669	-7.72392	1.12808e-14	6.54771e-14	down-regulated
NCU08764	hypothetical protein	37.4292	-2.12672	0.388402	-5.47557	4.3611e-08	1.46101e-07	down-regulated
NCU16597	#N/A	256.804	-2.12418	0.179796	-11.8144	3.28789e-32	5.05739e-31	down-regulated
NCU04804	hypothetical protein	7.07706	-2.12275	0.730942	-2.90413	0.0036828	0.00670867	down-regulated
NCU09252	hypothetical protein	1863.72	-2.12218	0.124912	-16.9894	9.84171e-65	4.73496e-63	down-regulated
NCU08526	hypothetical protein	168.993	-2.11643	0.262525	-8.06182	7.51655e-16	4.6931e-15	down-regulated
NCU04089	pisatin demethylase	20.9921	-2.11578	0.497359	-4.25403	2.09956e-05	5.26409e-05	down-regulated
NCU06413	hypothetical protein	226.85	-2.11432	0.182569	-11.5809	5.14761e-31	7.40504e-30	down-regulated
NCU08100	hypothetical protein	19.7841	-2.11385	0.497922	-4.24534	2.18264e-05	5.46607e-05	down-regulated
NCU04135	hypothetical protein	320.87	-2.10585	0.265248	-7.93916	2.03555e-15	1.23791e-14	down-regulated
NCU01154	hypothetical protein	961.845	-2.1052	0.145143	-14.5043	1.1387e-47	3.27613e-46	down-regulated
NCU06803	glutamate decarboxylase	2034.4	-2.10052	0.222553	-9.43827	3.78969e-21	3.35227e-20	down-regulated
NCU16503	#N/A	670.437	-2.09934	0.160165	-13.1074	2.98859e-39	6.20653e-38	down-regulated
NCU09486	glucan 1,4-alpha-maltohexaosidase	298.251	-2.095	0.178536	-11.7344	8.49765e-32	1.27318e-30	down-regulated
NCU12050	hypothetical protein	44.789	-2.09178	0.360897	-5.79606	6.78916e-09	2.46723e-08	down-regulated
NCU01417	propionate-CoA ligase	958.958	-2.08984	0.230045	-9.08449	1.04184e-19	8.36952e-19	down-regulated
NCU05818	phosphatidyl synthase	10.9426	-2.08382	0.598136	-3.48386	0.000494239	0.00102665	down-regulated
NCU00304	hypothetical protein	2369.64	-2.07828	0.176802	-11.7548	6.66976e-32	1.00979e-30	down-regulated
NCU08847	hypothetical protein	8945.36	-2.07799	0.197098	-10.5429	5.47761e-26	6.20892e-25	down-regulated
NCU02876	hypothetical protein	46.6511	-2.07483	0.346576	-5.98666	2.14189e-09	8.18207e-09	down-regulated
NCU00108	S/T kinase stk-13 /yeast IPL1 /family AUR	388.625	-2.07422	0.160835	-12.8966	4.70622e-38	9.24169e-37	down-regulated
NCU00906	hypothetical protein	97.5797	-2.07381	0.261914	-7.91791	2.41538e-15	1.4607e-14	down-regulated
NCU12126	hypothetical protein	552.764	-2.06681	0.185542	-11.1393	8.07309e-29	1.05929e-27	down-regulated
NCU09712	hypothetical protein	592.106	-2.0601	0.171215	-12.0322	2.40563e-33	3.8867e-32	down-regulated
NCU03506	hypothetical protein	368.105	-2.05971	0.194692	-10.5793	3.71714e-26	4.24676e-25	down-regulated
NCU07385	hypothetical protein	3255.54	-2.05842	0.146714	-14.0301	1.02008e-44	2.58301e-43	down-regulated
NCU08186	hypothetical protein	15.2345	-2.05772	0.558683	-3.68316	0.000230363	0.000501242	down-regulated
NCU03523	S/T kinase stk-22 /yeast TOS3/SAK1 /family CAMKK	4219.5	-2.05273	0.12273	-16.7256	8.53026e-63	3.888e-61	down-regulated
NCU10055	opsin-1	303.858	-2.04663	0.19102	-10.7142	8.7276e-27	1.02971e-25	down-regulated
NCU07037	hypothetical protein	261.45	-2.04567	0.199946	-10.2311	1.43838e-24	1.50803e-23	down-regulated
NCU00602	siroheme synthase	585.025	-2.04034	0.238752	-8.54586	1.27587e-17	8.99025e-17	down-regulated
NCU00028	S-(hydroxymethyl)glutathione dehydrogenase	135.132	-2.03972	0.270028	-7.55375	4.22908e-14	2.34018e-13	down-regulated
NCU08136	hypothetical protein	288.091	-2.03936	0.176244	-11.5712	5.76722e-31	8.24161e-30	down-regulated
NCU08336	succinate dehydrogenase flavoprotein subunit	10657.3	-2.03553	0.173413	-11.738	8.1353e-32	1.22312e-30	down-regulated
NCU05005	HHE domain-containing protein	385.407	-2.0341	0.184611	-11.0183	3.11877e-28	3.93711e-27	down-regulated
NCU04291	hypothetical protein	341.418	-2.02932	0.161899	-12.5345	4.8313e-36	8.71648e-35	down-regulated
NCU16529	#N/A	9.67162	-2.02901	0.653631	-3.10421	0.00190788	0.00364006	down-regulated
NCU09506	hypothetical protein	124.426	-2.025	0.292225	-6.92958	4.22095e-12	2.01953e-11	down-regulated
NCU02481	mitochondrial 2-methylisocitrate lyase	3377.34	-2.02323	0.132223	-15.3017	7.45301e-53	2.58172e-51	down-regulated
NCU16948	#N/A	15.5562	-2.01867	0.513216	-3.93337	8.37625e-05	0.000194734	down-regulated
NCU01072	class II aldolase/adducin domain-containing	546.021	-2.01737	0.168541	-11.9696	5.12816e-33	8.16358e-32	down-regulated
NCU05127	D-alanyl-alanine synthetase A	33.5765	-2.01053	0.37895	-5.30552	1.12354e-07	3.62918e-07	down-regulated
NCU02239	hypothetical protein	51.8468	-2.01019	0.316504	-6.35123	2.13594e-10	8.96184e-10	down-regulated
NCU00017	hypothetical protein	120.699	-2.01005	0.247209	-8.13098	4.25839e-16	2.69377e-15	down-regulated
NCU09306	hypothetical protein	61.005	-2.01005	0.321816	-6.24595	4.21224e-10	1.71419e-09	down-regulated
NCU10567	hypothetical protein	1027.86	-2.00969	0.190732	-10.5367	5.85001e-26	6.6051e-25	down-regulated
NCU08935	peroxisomal-coenzyme A synthetase	1103.45	-2.00892	0.158948	-12.6388	1.28961e-36	2.38125e-35	down-regulated
NCU05281	hypothetical protein	104.241	-2.00885	0.239222	-8.39742	4.56414e-17	3.08552e-16	down-regulated
NCU08820	hypothetical protein	3588.8	-2.0082	0.132706	-15.1327	9.85886e-52	3.32209e-50	down-regulated
NCU04472	DEAD/DEAH box helicase	1162.36	-2.00766	0.155128	-12.942	2.60818e-38	5.16861e-37	down-regulated
NCU04615	osmolarity two-component system protein sln1	1236.46	-2.0059	0.143447	-13.9836	1.96335e-44	4.9283e-43	down-regulated
NCU02121	transcriptional regulator	411.95	-2.00524	0.193463	-10.365	3.57775e-25	3.89238e-24	down-regulated
NCU08715	hypothetical protein	1359.68	-2.00379	0.142359	-14.0756	5.36122e-45	1.38591e-43	down-regulated
NCU11053	26S proteasome non-ATPase regulatory subunit 9	562.37	-2.00138	0.156899	-12.7559	2.8918e-37	5.50395e-36	down-regulated

## Sheet: S2
Mclr-2 vs WT P<0.01, log2FoldChange>2, Up-regulated genes: 566 genes. Down-regulated genes: 351 genes
Gene ID	Annotation	baseMean	log2FoldChange	lfcSE	stat	pvalue	padj
NCU08042	clr-2	70738.7	9.34411	0.352076	26.54	3.34861e-155	2.04957e-152	up-regulated
NCU07225	endo-1,4-beta-xylanase 2	1872.44	8.95047	0.442278	20.2372	4.60668e-91	6.60843e-89	up-regulated
NCU05057	endoglucanase EG-1	20931.7	8.92359	0.354113	25.1999	4.01968e-140	1.60455e-137	up-regulated
NCU00762	endoglucanase 3	25412.8	8.87955	0.383415	23.1591	1.17648e-118	3.48428e-116	up-regulated
NCU07326	hypothetical protein	90053.8	8.79104	0.282903	31.0744	5.34629e-212	6.13554e-209	up-regulated
NCU09774	cellulase	1289.26	8.67277	0.466158	18.6048	2.93902e-77	2.84033e-75	up-regulated
NCU00763	hypothetical protein	981.087	8.34532	0.396885	21.0271	3.70878e-98	6.19096e-96	up-regulated
NCU01049	hypothetical protein	931.983	8.27456	0.681983	12.1331	7.0542e-34	1.45866e-32	up-regulated
NCU05924	endo-1,4-beta-xylanase	5821.68	8.23873	0.426784	19.3042	4.94844e-83	5.82457e-81	up-regulated
NCU08760	lytic polysaccharide monooxygenase	20701.6	8.22507	0.241093	34.1158	4.30276e-255	9.87591e-252	up-regulated
NCU01011	hypothetical protein	2991.87	8.15914	0.645192	12.6461	1.17622e-36	2.76894e-35	up-regulated
NCU09491	feruloyl esterase B	15866.9	8.14584	0.302105	26.9636	3.94883e-160	2.78878e-157	up-regulated
NCU01076	hypothetical protein	1056.6	8.1349	0.423097	19.227	2.19823e-82	2.55468e-80	up-regulated
NCU04012	hypothetical protein	116.876	8.02101	0.720898	11.1264	9.33045e-29	1.52697e-27	up-regulated
NCU08398	aldose 1-epimerase	9278.06	7.95323	0.309533	25.6943	1.35433e-145	6.54428e-143	up-regulated
NCU08052	aquaporin	14015.4	7.94118	0.250445	31.7083	1.19572e-220	1.56827e-217	up-regulated
NCU00250	hypothetical protein	27441.5	7.79383	0.351796	22.1544	9.45993e-109	2.0679e-106	up-regulated
NCU09976	rhamnogalacturonan acetylesterase	1222.22	7.74192	0.433529	17.8579	2.50997e-71	2.09491e-69	up-regulated
NCU02855	endo-1,4-beta-xylanase A	12881.8	7.71788	0.351978	21.9272	1.43051e-106	2.91855e-104	up-regulated
NCU07898	polysaccharide monooxygenase-3	2558.28	7.6779	0.460479	16.6737	2.03427e-62	1.22873e-60	up-regulated
NCU04870	acetyl xylan esterase	388.03	7.5991	0.513731	14.792	1.65025e-49	6.28668e-48	up-regulated
NCU07226	hypothetical protein	141.393	7.39901	0.579724	12.763	2.63893e-37	6.35905e-36	up-regulated
NCU07340	cellobiohydrolase CBHI	61453	7.38191	0.201616	36.6138	1.72744e-293	1.58596e-289	up-regulated
NCU09416	cellulose-binding GDSL lipase/acylhydrolase	2219.95	7.31613	0.300437	24.3516	5.57432e-131	1.82778e-128	up-regulated
NCU01633	hexose transporter HXT13	74299.9	7.29491	0.291373	25.0363	2.45899e-138	9.40664e-136	up-regulated
NCU09775	alpha-N-arabinofuranosidase	33500.8	7.29381	0.325234	22.4263	2.17796e-111	5.40429e-109	up-regulated
NCU08176	pectate lyase A	1849.47	7.07954	0.793042	8.92707	4.37448e-19	4.07737e-18	up-regulated
NCU08412	endo-beta-1,4-mannanase	26763.5	7.05237	0.198505	35.5273	1.85964e-276	8.53669e-273	up-regulated
NCU03181	acetylxylan esterase	3079.74	7.04103	0.233131	30.202	2.23233e-200	2.0495e-197	up-regulated
NCU16321	#N/A	292.663	7.03294	0.431162	16.3116	8.16167e-60	4.38201e-58	up-regulated
NCU02240	endoglucanase II	11727.4	6.90719	0.259912	26.5751	1.31612e-155	8.63093e-153	up-regulated
NCU00972	arabinogalactan endo-1,4-beta-galactosidase	3015.78	6.46843	0.282931	22.8622	1.10609e-115	3.07727e-113	up-regulated
NCU03328	lytic polysaccharide monooxygenase	5294.66	6.45907	0.254653	25.3642	6.25789e-142	2.73589e-139	up-regulated
NCU04997	xylanase	2818.41	6.4465	0.200574	32.1403	1.20628e-226	1.84581e-223	up-regulated
NCU02196	taurine catabolism dioxygenase TauD	1022.84	6.31154	0.255652	24.688	1.43961e-134	5.08349e-132	up-regulated
NCU09680	cellobiohydrolase CBHII	5031.99	6.20679	0.214641	28.9171	7.27977e-184	6.07596e-181	up-regulated
NCU06607	hypothetical protein	5444.73	6.12911	0.176969	34.6338	7.82057e-263	2.39335e-259	up-regulated
NCU09582	chitin deacetylase	983.576	6.06494	0.420574	14.4206	3.83838e-47	1.33486e-45	up-regulated
NCU16846	#N/A	459.742	6.0391	0.431786	13.9863	1.88975e-44	6.26345e-43	up-regulated
NCU07102	hypothetical protein	181.546	5.95876	0.411427	14.4831	1.54865e-47	5.48965e-46	up-regulated
NCU05864	hypothetical protein	3829.7	5.91051	0.280403	21.0786	1.24962e-98	2.12458e-96	up-regulated
NCU09692	phosphatidic acid phosphatase beta	32374	5.87682	0.309242	19.0039	1.58207e-80	1.68895e-78	up-regulated
NCU04451	hypothetical protein	3588.62	5.85479	0.254887	22.9701	9.2797e-117	2.6624e-114	up-regulated
NCU00836	hypothetical protein	389.1	5.85439	0.279442	20.9502	1.86679e-97	3.00685e-95	up-regulated
NCU00449	hypothetical protein	416.25	5.85018	0.376464	15.5398	1.86594e-54	8.35668e-53	up-regulated
NCU01050	polysaccharide monooxygenase-2	902.488	5.83018	1.00241	5.81618	6.02093e-09	2.41389e-08	up-regulated
NCU06531	hypothetical protein	397.792	5.78504	0.317438	18.2242	3.31875e-74	2.9582e-72	up-regulated
NCU10010	hypothetical protein	386.936	5.70383	0.323525	17.6303	1.44315e-69	1.11341e-67	up-regulated
NCU00206	cellobiose dehydrogenase CDH-1	2762.08	5.62018	0.220502	25.4881	2.67038e-143	1.22584e-140	up-regulated
NCU09713	hypothetical protein	10266.9	5.57029	0.320157	17.3986	8.45426e-68	6.31045e-66	up-regulated
NCU05751	cellulose-binding protein	231.921	5.48748	0.711378	7.71388	1.22052e-14	8.11996e-14	up-regulated
NCU05121	endoglucanase V	860.384	5.479	0.253607	21.6043	1.63561e-103	3.19502e-101	up-regulated
NCU02344	fungal cellulose binding domain-containing	899.367	5.46625	0.256043	21.3489	3.98933e-101	6.91058e-99	up-regulated
NCU07190	exoglucanase 3	3492.54	5.44287	0.339289	16.042	6.50617e-58	3.33705e-56	up-regulated
NCU07143	6-phosphogluconolactonase	17490.1	5.43889	0.224432	24.2341	9.73102e-130	3.08071e-127	up-regulated
NCU08785	feruloyl esterase D	316.924	5.42024	0.733427	7.3903	1.46502e-13	8.90754e-13	up-regulated
NCU07976	hypothetical protein	9434.91	5.3982	0.343084	15.7343	8.79853e-56	4.14253e-54	up-regulated
NCU10865	hypothetical protein	1013.68	5.38581	0.298695	18.0311	1.11047e-72	9.70973e-71	up-regulated
NCU12067	hypothetical protein	1147.44	5.37555	0.208768	25.7489	3.3131e-146	1.68986e-143	up-regulated
NCU09820	hypothetical protein	4496.6	5.27335	0.325384	16.2065	4.53439e-59	2.39254e-57	up-regulated
NCU11309	integral membrane protein	173.943	5.244	0.330221	15.8803	8.68063e-57	4.21677e-55	up-regulated
NCU09676	hypothetical protein	3619.83	5.17103	0.281686	18.3574	2.87936e-75	2.64354e-73	up-regulated
NCU05598	rhamnogalacturonase B	15655	5.14944	0.197127	26.1225	2.02308e-150	1.16087e-147	up-regulated
NCU07441	hypothetical protein	13526	5.13179	0.349358	14.6892	7.56161e-49	2.81065e-47	up-regulated
NCU10799	hypothetical protein	141.177	5.12805	0.435716	11.7693	5.6209e-32	1.07736e-30	up-regulated
NCU09074	hypothetical protein	238.969	5.10358	0.353128	14.4525	2.41807e-47	8.53858e-46	up-regulated
NCU07101	lipase	163.732	5.09677	0.343974	14.8173	1.13245e-49	4.35023e-48	up-regulated
NCU08057	short chain dehydrogenase/reductase	3095.13	5.07142	0.310668	16.3243	6.6315e-60	3.60259e-58	up-regulated
NCU07938	MFS transporter	332.176	5.05596	0.270015	18.7247	3.11195e-78	3.13965e-76	up-regulated
NCU04667	hypothetical protein	57855.6	5.02696	0.256378	19.6076	1.33194e-85	1.69841e-83	up-regulated
NCU07337	hypothetical protein	1795.65	5.02461	0.284939	17.634	1.35155e-69	1.05157e-67	up-regulated
NCU07806	hypothetical protein	2469.01	4.9719	0.267094	18.6148	2.43878e-77	2.38196e-75	up-regulated
NCU02916	lytic polysaccharide monooxygenase	1926.03	4.88502	0.193729	25.2158	2.69001e-140	1.12259e-137	up-regulated
NCU04267	hypothetical protein	531.764	4.85248	0.288978	16.7919	2.79914e-63	1.77234e-61	up-regulated
NCU04871	hypothetical protein	485.76	4.81019	0.343454	14.0053	1.44594e-44	4.86271e-43	up-regulated
NCU00314	hypothetical protein	244.652	4.793	0.257917	18.5835	4.36858e-77	4.17791e-75	up-regulated
NCU07082	aspartyl-tRNA synthetase	22496.7	4.77166	0.222507	21.445	5.09006e-102	8.98689e-100	up-regulated
NCU09415	hypothetical protein	542.588	4.76286	0.379994	12.534	4.86187e-36	1.11314e-34	up-regulated
NCU09126	hypothetical protein	152.383	4.752	0.339521	13.9962	1.6442e-44	5.48925e-43	up-regulated
NCU01210	para-aminobenzoic acid synthetase	161.144	4.74233	0.36738	12.9085	4.03014e-38	1.0165e-36	up-regulated
NCU05914	hypothetical protein	1184.53	4.74055	0.349784	13.5528	7.62612e-42	2.25856e-40	up-regulated
NCU00710	acetyl xylan esterase	589.204	4.73644	0.243232	19.4729	1.86239e-84	2.22059e-82	up-regulated
NCU08270	dicer-like protein 1	5121.71	4.63253	0.278222	16.6505	3.00189e-62	1.78963e-60	up-regulated
NCU02369	polygalacturonase	3287.59	4.6299	0.260657	17.7625	1.3802e-70	1.11154e-68	up-regulated
NCU10129	hypothetical protein	18505.1	4.61148	0.387703	11.8944	1.26607e-32	2.48903e-31	up-regulated
NCU04066	hypothetical protein	2109.71	4.60916	0.213554	21.5831	2.58935e-103	4.95266e-101	up-regulated
NCU05524	hypothetical protein	3410.4	4.53055	0.235777	19.2154	2.75019e-82	3.15619e-80	up-regulated
NCU03660	FK506 suppressor Sfk1	9807.98	4.5255	0.242442	18.6664	9.29933e-78	9.18034e-76	up-regulated
NCU07977	hypothetical protein	938.521	4.52548	0.281637	16.0684	4.24572e-58	2.20226e-56	up-regulated
NCU08372	triacylglycerol lipase	1689.11	4.5056	0.253635	17.7641	1.3404e-70	1.08905e-68	up-regulated
NCU05631	hypothetical protein	116.177	4.48309	0.334919	13.3856	7.33829e-41	2.09884e-39	up-regulated
NCU07917	hypothetical protein	225.036	4.44234	0.326111	13.6222	2.95539e-42	8.95492e-41	up-regulated
NCU07760	endoglucanase IV	303.945	4.424	0.246519	17.9459	5.16824e-72	4.39348e-70	up-regulated
NCU09664	acetylxylan esterase	239.109	4.41204	0.460796	9.57483	1.02027e-21	1.1313e-20	up-regulated
NCU16848	#N/A	1819.62	4.39354	0.196735	22.3323	1.79262e-110	4.01416e-108	up-regulated
NCU17083	#N/A	558.764	4.38844	0.262675	16.7067	1.17114e-62	7.21628e-61	up-regulated
NCU01162	glycolipid-anchored surface protein 5	2431.32	4.38313	0.203158	21.5749	3.08866e-103	5.78714e-101	up-regulated
NCU05376	p450 monooxygenase	453.153	4.37559	0.277132	15.7888	3.71411e-56	1.776e-54	up-regulated
NCU00247	hypothetical protein	1722.93	4.29443	0.322637	13.3104	2.01399e-40	5.70694e-39	up-regulated
NCU07080	hypothetical protein	1339.67	4.27946	0.189536	22.5786	7.0413e-113	1.84703e-110	up-regulated
NCU07888	hypothetical protein	7474.7	4.25723	0.285863	14.8926	3.68435e-50	1.4333e-48	up-regulated
NCU03403	hypothetical protein	295.597	4.25001	0.303689	13.9946	1.68121e-44	5.59245e-43	up-regulated
NCU07921	hypothetical protein	12665	4.24037	0.338958	12.51	6.58126e-36	1.48458e-34	up-regulated
NCU00586	non-anchored cell wall protein 6	10525.5	4.22925	0.230578	18.3419	3.82986e-75	3.48138e-73	up-regulated
NCU01214	hypothetical protein	281.127	4.21996	0.302018	13.9726	2.29209e-44	7.56968e-43	up-regulated
NCU03647	hypothetical protein	8062.67	4.19771	0.232873	18.0258	1.22286e-72	1.05916e-70	up-regulated
NCU04872	hypothetical protein	8876.04	4.17834	0.194479	21.4848	2.15827e-102	3.96301e-100	up-regulated
NCU01891	hypothetical protein	3202.87	4.17014	0.24072	17.3236	3.12246e-67	2.27518e-65	up-regulated
NCU04634	isoflavone reductase	159.234	4.16849	0.299366	13.9244	4.50314e-44	1.47655e-42	up-regulated
NCU04237	phosphopantothenoylcysteine decarboxylase	4275.18	4.12532	0.236604	17.4356	4.43136e-68	3.36234e-66	up-regulated
NCU04635	hypothetical protein	47657.6	4.11293	0.267274	15.3885	1.95607e-53	8.43131e-52	up-regulated
NCU07258	phosphoglycerate mutase	5509.36	4.11259	0.202026	20.3568	4.04254e-92	5.8912e-90	up-regulated
NCU04266	hypothetical protein	15734.4	4.10817	0.264714	15.5193	2.56927e-54	1.14507e-52	up-regulated
NCU03534	hypothetical protein	221.026	4.1053	0.336931	12.1844	3.76352e-34	7.83512e-33	up-regulated
NCU05860	hypothetical protein	186.622	4.10342	0.343218	11.9557	6.06055e-33	1.20177e-31	up-regulated
NCU17136	#N/A	2721.38	4.09751	0.26435	15.5004	3.44975e-54	1.53006e-52	up-regulated
NCU01735	hypothetical protein	8054.22	4.09705	0.314737	13.0173	9.74992e-39	2.52152e-37	up-regulated
NCU00766	hypothetical protein	5270.04	4.08799	0.215866	18.9376	5.59101e-80	5.90013e-78	up-regulated
NCU04819	Fe(2+) transporter 3	201.823	4.0731	0.314064	12.969	1.83352e-38	4.67597e-37	up-regulated
NCU00878	hypothetical protein	57829.7	4.03699	0.303812	13.2878	2.72417e-40	7.62519e-39	up-regulated
NCU02799	hypothetical protein	669.875	3.99314	0.245336	16.2762	1.45603e-59	7.72704e-58	up-regulated
NCU06072	hypothetical protein	116.373	3.98307	0.349041	11.4115	3.66521e-30	6.43408e-29	up-regulated
NCU06465	SUR2	16369.1	3.95389	0.237437	16.6524	2.90913e-62	1.74567e-60	up-regulated
NCU07108	hypothetical protein	6750.49	3.94665	0.228175	17.2966	4.99171e-67	3.55263e-65	up-regulated
NCU09810	succinyl-CoA synthetase subunit alpha	15241.3	3.94495	0.201358	19.5917	1.82101e-85	2.22916e-83	up-regulated
NCU08165	hypothetical protein	757.723	3.93992	0.197013	19.9983	5.69747e-89	7.80724e-87	up-regulated
NCU05156	hypothetical protein	529.108	3.92015	0.304974	12.854	8.16318e-38	2.02557e-36	up-regulated
NCU05627	high affinity glucose transporter ght1	31735	3.91591	0.162118	24.1547	6.663e-129	2.0391e-126	up-regulated
NCU06989	hypothetical protein	10413.3	3.90837	0.209285	18.6748	7.93185e-78	7.91547e-76	up-regulated
NCU05341	hypothetical protein	1293.42	3.90428	0.259459	15.0478	3.57025e-51	1.44398e-49	up-regulated
NCU04065	potassium channel protein	2886.3	3.88077	0.172568	22.4883	5.39825e-112	1.3767e-109	up-regulated
NCU04983	lathosterol oxidase	3275.69	3.86403	0.188692	20.4779	3.38916e-93	5.18598e-91	up-regulated
NCU07353	UPF0499 protein	1873.56	3.86227	0.292613	13.1993	8.85965e-40	2.40652e-38	up-regulated
NCU06305	tartrate transporter	33371.4	3.85407	0.18459	20.8791	8.29685e-97	1.31333e-94	up-regulated
NCU06326	pectate lyase 1	1204.63	3.80976	0.237703	16.0274	8.22353e-58	4.19446e-56	up-regulated
NCU01010	hypothetical protein	449.431	3.80468	0.241019	15.7858	3.89615e-56	1.8534e-54	up-regulated
NCU02087	hypothetical protein	264.62	3.80119	0.379675	10.0117	1.35417e-23	1.70778e-22	up-regulated
NCU02798	hypothetical protein	34628	3.79773	0.185731	20.4475	6.32617e-93	9.36783e-91	up-regulated
NCU03208	hypothetical protein	5231.06	3.79482	0.219369	17.2988	4.80407e-67	3.47293e-65	up-regulated
NCU09788	endonuclease/exonuclease/phosphatase	236.765	3.78671	0.224054	16.9009	4.42956e-64	2.94694e-62	up-regulated
NCU09702	endo-beta-1,6-galactanase	337.727	3.75043	0.199769	18.7739	1.23538e-78	1.26023e-76	up-regulated
NCU00870	hypothetical protein	2186.66	3.7407	0.167459	22.3381	1.57671e-110	3.61893e-108	up-regulated
NCU00801	cdt-1	17571.3	3.73309	0.209149	17.849	2.94456e-71	2.4355e-69	up-regulated
NCU08337	hypothetical protein	222.155	3.7237	0.315661	11.7965	4.0671e-32	7.86107e-31	up-regulated
NCU01357	hypothetical protein	277.916	3.71568	0.267706	13.8797	8.40889e-44	2.70884e-42	up-regulated
NCU01088	hypothetical protein	37020.8	3.70596	0.267853	13.8358	1.54968e-43	4.92305e-42	up-regulated
NCU07115	hypothetical protein	155.723	3.68309	0.332561	11.0749	1.6598e-28	2.67814e-27	up-regulated
NCU01289	hypothetical protein	1259.81	3.67897	0.187892	19.5802	2.2799e-85	2.75418e-83	up-regulated
NCU01873	hypothetical protein	4709.87	3.65254	0.268932	13.5817	5.14513e-42	1.53368e-40	up-regulated
NCU08413	hypothetical protein	16939	3.63883	0.351664	10.3475	4.2975e-25	5.84523e-24	up-regulated
NCU03732	SIS1	25541.3	3.62114	0.20794	17.4143	6.4228e-68	4.83342e-66	up-regulated
NCU09986	hypothetical protein	2352.51	3.6167	0.161656	22.3728	7.24884e-111	1.70645e-108	up-regulated
NCU07111	metallo-beta-lactamase domain-containing	556.737	3.61467	0.184336	19.6092	1.29161e-85	1.67018e-83	up-regulated
NCU05545	hypothetical protein	935.96	3.59757	0.260286	13.8216	1.88806e-43	5.95681e-42	up-regulated
NCU03960	hypothetical protein	881.21	3.58976	0.232497	15.44	8.8066e-54	3.83191e-52	up-regulated
NCU00281	UDP-glucose,sterol transferase	2838.78	3.58674	0.236767	15.1488	7.71256e-52	3.21859e-50	up-regulated
NCU08197	cytochrome P450 2E1	412.129	3.57463	0.242137	14.7628	2.54341e-49	9.64918e-48	up-regulated
NCU08166	hypothetical protein	2803.82	3.55878	0.16571	21.476	2.61201e-102	4.70214e-100	up-regulated
NCU09235	conidiation-specific protein-8	43490.8	3.55551	0.180273	19.7229	1.3701e-86	1.82302e-84	up-regulated
NCU09764	hypothetical protein	101.002	3.55015	0.300836	11.8009	3.85932e-32	7.47519e-31	up-regulated
NCU08564	hypothetical protein	145.436	3.54699	0.264802	13.3949	6.47556e-41	1.85788e-39	up-regulated
NCU09075	hypothetical protein	435.318	3.54603	0.22076	16.0628	4.65072e-58	2.39878e-56	up-regulated
NCU05844	hypothetical protein	6650.18	3.5212	0.334318	10.5325	6.11873e-26	8.64246e-25	up-regulated
NCU05291	polyamine acetyltransferase	4584.1	3.51546	0.184256	19.0792	3.75807e-81	4.15697e-79	up-regulated
NCU08747	monooxygenase	293.854	3.51514	0.284792	12.3428	5.32458e-35	1.16671e-33	up-regulated
NCU02765	RNA binding protein	39644.2	3.51043	0.285336	12.3028	8.75131e-35	1.88605e-33	up-regulated
NCU06204	hypothetical protein	830.803	3.5084	0.197627	17.7526	1.64611e-70	1.31417e-68	up-regulated
NCU01926	hypothetical protein	2067.37	3.50158	0.259598	13.4885	1.82836e-41	5.363e-40	up-regulated
NCU06331	hypothetical protein	1799.55	3.49382	0.178273	19.5981	1.60384e-85	2.0171e-83	up-regulated
NCU05377	integral membrane protein	4206.23	3.48034	0.218704	15.9135	5.11057e-57	2.52259e-55	up-regulated
NCU07439	hypothetical protein	34468.1	3.45729	0.270892	12.7626	2.65067e-37	6.37062e-36	up-regulated
NCU07576	hypothetical protein	1362.58	3.44936	0.189774	18.1761	7.98112e-74	7.04564e-72	up-regulated
NCU02713	hypothetical protein	7233.54	3.44828	0.206162	16.7261	8.4622e-63	5.24943e-61	up-regulated
NCU10416	WSC domain-containing protein	120.081	3.42857	0.295473	11.6037	3.94795e-31	7.24923e-30	up-regulated
NCU05955	Cel74a	2379.73	3.42731	0.206498	16.5973	7.28947e-62	4.26271e-60	up-regulated
NCU07484	chitinase	212.798	3.42727	0.272454	12.5792	2.74656e-36	6.33572e-35	up-regulated
NCU00830	ctr copper transporter	2517.6	3.41523	0.224063	15.2422	1.85401e-52	7.88041e-51	up-regulated
NCU05597	ascus development protein 3	394.275	3.41298	0.225904	15.1081	1.43227e-51	5.89671e-50	up-regulated
NCU05667	anchored cell wall protein 3	54155.8	3.41039	0.211992	16.0874	3.12936e-58	1.63242e-56	up-regulated
NCU02059	endothiapepsin	4226.41	3.40567	0.149056	22.8482	1.52302e-115	4.1126e-113	up-regulated
NCU02123	mitochondrial GTPase	1445.96	3.40308	0.252396	13.4831	1.96616e-41	5.71243e-40	up-regulated
NCU07730	hypothetical protein	440.36	3.37768	0.216303	15.6155	5.70697e-55	2.58107e-53	up-regulated
NCU07332	hypothetical protein	3298.39	3.3685	0.202986	16.5947	7.60718e-62	4.42035e-60	up-regulated
NCU16500	#N/A	369.45	3.36249	0.309064	10.8796	1.44167e-27	2.20233e-26	up-regulated
NCU08643	acid phosphatase	4009.65	3.36029	0.187188	17.9515	4.6742e-72	4.01064e-70	up-regulated
NCU07916	phenol 2-monooxygenase	223.439	3.34839	0.362001	9.24965	2.25222e-20	2.27476e-19	up-regulated
NCU01077	hypothetical protein	297.433	3.33253	0.267953	12.437	1.64646e-35	3.66996e-34	up-regulated
NCU08064	meiotically up-regulated 190 protein	6619.25	3.32438	0.202725	16.3984	1.96199e-60	1.07863e-58	up-regulated
NCU03675	hypothetical protein	4002.78	3.31142	0.26813	12.3501	4.86691e-35	1.06897e-33	up-regulated
NCU06301	hypothetical protein	1031.96	3.29443	0.168111	19.5968	1.64811e-85	2.04478e-83	up-regulated
NCU05159	acetylxylan esterase	1095.56	3.28952	0.329773	9.97512	1.95865e-23	2.43333e-22	up-regulated
NCU08226	hypothetical protein	406.036	3.28297	0.284617	11.5347	8.82224e-31	1.5913e-29	up-regulated
NCU09041	L-xylulose reductase	56383.9	3.27964	0.238615	13.7445	5.49662e-43	1.72234e-41	up-regulated
NCU04605	hypothetical protein	14269.1	3.27639	0.282823	11.5846	4.93509e-31	8.98989e-30	up-regulated
NCU03293	hypothetical protein	8719.84	3.27056	0.185223	17.6574	8.91888e-70	7.05898e-68	up-regulated
NCU06142	hypothetical protein	1366.24	3.24622	0.258423	12.5616	3.4313e-36	7.87569e-35	up-regulated
NCU10045	pectinesterase	1232.49	3.24309	0.349518	9.27874	1.71492e-20	1.75135e-19	up-regulated
NCU06131	hypothetical protein	1575.8	3.23446	0.174904	18.4927	2.36282e-76	2.19122e-74	up-regulated
NCU01514	mitochondrial dicarboxylate carrier	450.259	3.22796	0.293606	10.9942	4.07583e-28	6.44065e-27	up-regulated
NCU10603	hypothetical protein	7503.26	3.22625	0.203083	15.8864	7.8778e-57	3.84713e-55	up-regulated
NCU11046	hypothetical protein	1530.03	3.21435	0.298712	10.7607	5.27695e-27	7.89051e-26	up-regulated
NCU08739	endothiapepsin	606.165	3.20105	0.293181	10.9183	9.42076e-28	1.45855e-26	up-regulated
NCU05838	hypothetical protein	4328.25	3.19616	0.217647	14.6851	8.03201e-49	2.97346e-47	up-regulated
NCU04256	hypothetical protein	6252.91	3.19272	0.232462	13.7344	6.32141e-43	1.96735e-41	up-regulated
NCU03673	hypothetical protein	698.53	3.19239	0.233949	13.6457	2.1413e-42	6.575e-41	up-regulated
NCU01917	hypothetical protein	116.996	3.18248	0.35071	9.07439	1.14316e-19	1.11062e-18	up-regulated
NCU08280	squalene epoxidase	9518.04	3.17322	0.165596	19.1625	7.61664e-82	8.63313e-80	up-regulated
NCU09057	hypothetical protein	21779.4	3.1643	0.258271	12.2518	1.64241e-34	3.48245e-33	up-regulated
NCU07259	GPI-anchor transamidase	4393.46	3.16366	0.264122	11.978	4.63388e-33	9.28902e-32	up-regulated
NCU11240	hypothetical protein	171.826	3.15957	0.286672	11.0216	3.00786e-28	4.7943e-27	up-regulated
NCU09451	hypothetical protein	1237.46	3.14972	0.244375	12.8889	5.19689e-38	1.29654e-36	up-regulated
NCU06815	hypothetical protein	12465.3	3.14541	0.226287	13.9001	6.3292e-44	2.04607e-42	up-regulated
NCU10225	hypothetical protein	1657.2	3.14066	0.194329	16.1616	9.40788e-59	4.93565e-57	up-regulated
NCU01874	hypothetical protein	321.733	3.13872	0.274791	11.4222	3.23858e-30	5.70699e-29	up-regulated
NCU07142	hypothetical protein, variant	7114.6	3.13734	0.288064	10.8911	1.27054e-27	1.94738e-26	up-regulated
NCU00262	hypothetical protein	443.446	3.13559	0.242058	12.9539	2.23342e-38	5.64877e-37	up-regulated
NCU09776	hypothetical protein	414.028	3.13164	0.285781	10.9582	6.07209e-28	9.54586e-27	up-regulated
NCU09773	oligopeptide transporter	107.894	3.1291	0.29447	10.6262	2.25123e-26	3.23451e-25	up-regulated
NCU07336	hypothetical protein	598.143	3.12355	0.207483	15.0545	3.22568e-51	1.31622e-49	up-regulated
NCU08895	PNS1	5912.41	3.12228	0.225808	13.8272	1.7478e-43	5.53331e-42	up-regulated
NCU06402	C-4 methylsterol oxidase, variant	26884.3	3.11755	0.163051	19.1202	1.71554e-81	1.92078e-79	up-regulated
NCU05583	hypothetical protein	103.069	3.11525	0.275158	11.3217	1.02522e-29	1.75608e-28	up-regulated
NCU00795	membrane bound cation transporter	198.647	3.11004	0.27676	11.2373	2.67336e-29	4.50352e-28	up-regulated
NCU06207	C-5 sterol desaturase	20941.5	3.10972	0.141459	21.9832	4.16957e-107	8.90251e-105	up-regulated
NCU04914	hypothetical protein	7799.8	3.09975	0.177223	17.4907	1.68671e-68	1.29048e-66	up-regulated
NCU02125	hypothetical protein	101.211	3.09956	0.348806	8.88619	6.32397e-19	5.83521e-18	up-regulated
NCU07222	hypothetical protein	1397.19	3.09527	0.302753	10.2238	1.552e-24	2.05909e-23	up-regulated
NCU07388	hypothetical protein	2356.9	3.09176	0.140866	21.9482	9.00802e-107	1.87961e-104	up-regulated
NCU09498	hypothetical protein	653.953	3.08959	0.256081	12.0649	1.6189e-33	3.28829e-32	up-regulated
NCU16867	#N/A	100.198	3.08743	0.330751	9.33459	1.01379e-20	1.04698e-19	up-regulated
NCU08702	hypothetical protein	291.69	3.08596	0.22551	13.6844	1.2587e-42	3.89095e-41	up-regulated
NCU08495	hypothetical protein	1928.66	3.08275	0.267421	11.5277	9.5672e-31	1.72228e-29	up-regulated
NCU08720	hypothetical protein	5431.55	3.08157	0.301666	10.2152	1.69563e-24	2.2464e-23	up-regulated
NCU05732	hypothetical protein	293.92	3.07608	0.290762	10.5794	3.71368e-26	5.2943e-25	up-regulated
NCU06265	hypothetical protein	49352.6	3.07248	0.293698	10.4613	1.30006e-25	1.81121e-24	up-regulated
NCU06302	hypothetical protein	190.239	3.07132	0.235278	13.054	6.02728e-39	1.58104e-37	up-regulated
NCU01640	C2H2 transcription factor	6668.41	3.06779	0.199631	15.3674	2.71022e-53	1.16273e-51	up-regulated
NCU12034	hypothetical protein	206.168	3.06181	0.216476	14.1438	2.03848e-45	6.9833e-44	up-regulated
NCU07395	DNA-binding protein SMUBP-2	1339.26	3.05945	0.275976	11.0859	1.46819e-28	2.37733e-27	up-regulated
NCU02944	hypothetical protein	139.929	3.05722	0.272522	11.2183	3.3174e-29	5.57821e-28	up-regulated
NCU09674	O-methyltransferase family 3	7287.22	3.05189	0.270215	11.2943	1.39997e-29	2.37581e-28	up-regulated
NCU03205	hypothetical protein	2121.31	3.05168	0.232867	13.1048	3.09193e-39	8.20433e-38	up-regulated
NCU01916	mitochondrial carrier protein RIM2	786.659	3.04988	0.219096	13.9203	4.76909e-44	1.55266e-42	up-regulated
NCU10500	F-box domain-containing protein	2946.54	3.04733	0.214071	14.2352	5.54391e-46	1.90632e-44	up-regulated
NCU05790	phytochrome-like histidine kinase 2	160.444	3.04129	0.391157	7.77512	7.5373e-15	5.09872e-14	up-regulated
NCU06967	hypothetical protein	563.41	3.03936	0.186316	16.3129	7.99435e-60	4.31742e-58	up-regulated
NCU07583	hypothetical protein	215.17	3.037	0.218145	13.9219	4.6631e-44	1.52356e-42	up-regulated
NCU03659	S/T kinase prk-3 /yeast KIN28 /family CDK	2343.1	3.03119	0.253215	11.9708	5.0519e-33	1.00829e-31	up-regulated
NCU07061	hypothetical protein	127.649	3.02634	0.359957	8.4075	4.1885e-17	3.42123e-16	up-regulated
NCU02540	meiotic expression up-regulated protein 14	7631.15	3.02476	0.22738	13.3027	2.23348e-40	6.3094e-39	up-regulated
NCU06660	plasma membrane proteolipid 3	48369.5	3.02048	0.306693	9.84855	6.95426e-23	8.37888e-22	up-regulated
NCU09559	clock-controlled protein 9	8442.85	3.0189	0.21493	14.0459	8.15838e-45	2.75375e-43	up-regulated
NCU08173	#N/A	300.206	3.01603	0.278765	10.8192	2.79072e-27	4.20026e-26	up-regulated
NCU01233	aldose reductase	7032.06	3.01273	0.278252	10.8274	2.55432e-27	3.85711e-26	up-regulated
NCU17216	#N/A	109.548	3.01154	0.292373	10.3004	7.02046e-25	9.42322e-24	up-regulated
NCU00877	hypothetical protein	862.749	3.01055	0.302047	9.96714	2.12245e-23	2.62526e-22	up-regulated
NCU05203	hypothetical protein	1989.7	3.00331	0.18756	16.0125	1.04517e-57	5.27237e-56	up-regulated
NCU05775	amino acid transporter	6488.8	2.99627	0.188167	15.9235	4.35518e-57	2.16134e-55	up-regulated
NCU17227	#N/A	726.195	2.99485	0.287747	10.4079	2.2815e-25	3.13101e-24	up-regulated
NCU04154	hypothetical protein	290.495	2.99189	0.232892	12.8467	8.9758e-38	2.21524e-36	up-regulated
NCU00729	hypothetical protein	5535.53	2.99082	0.194954	15.3412	4.05642e-53	1.73218e-51	up-regulated
NCU05527	hypothetical protein	3749.04	2.99021	0.227873	13.1223	2.45488e-39	6.60945e-38	up-regulated
NCU00496	hypothetical protein	371.034	2.98699	0.239354	12.4794	9.67387e-36	2.16624e-34	up-regulated
NCU07234	hypothetical protein	959.378	2.97551	0.289388	10.2821	8.48694e-25	1.13419e-23	up-regulated
NCU06170	hypothetical protein	2776.4	2.97429	0.22879	13.0001	1.22204e-38	3.14274e-37	up-regulated
NCU05885	flavin-binding monooxygenase	140.985	2.9642	0.387361	7.65229	1.97434e-14	1.28556e-13	up-regulated
NCU02099	hypothetical protein	15308.6	2.96279	0.171286	17.2973	4.92898e-67	3.53538e-65	up-regulated
NCU08013	hypothetical protein	1006.53	2.93936	0.217977	13.4847	1.9239e-41	5.6074e-40	up-regulated
NCU08298	cytosolic phospholipase A2 zeta	4428.42	2.93737	0.231165	12.7068	5.421e-37	1.28938e-35	up-regulated
NCU11352	hypothetical protein	2772.22	2.9368	0.217749	13.4871	1.86251e-41	5.44578e-40	up-regulated
NCU00761	triacylglycerol lipase	148.7	2.93623	0.278647	10.5375	5.80479e-26	8.21167e-25	up-regulated
NCU07318	mannitol-1-phosphate 5-dehydrogenase	9059.71	2.93386	0.243399	12.0537	1.85479e-33	3.75913e-32	up-regulated
NCU06773	hypothetical protein	2505.22	2.93373	0.273559	10.7243	7.8256e-27	1.15509e-25	up-regulated
NCU06506	hypothetical protein	4641.14	2.93222	0.177622	16.5082	3.2036e-61	1.81557e-59	up-regulated
NCU07442	betaine aldehyde dehydrogenase	4765.12	2.92944	0.175633	16.6793	1.85236e-62	1.12626e-60	up-regulated
NCU16699	#N/A	1306.16	2.92549	0.24736	11.8268	2.8359e-32	5.5279e-31	up-regulated
NCU07787	clock controlled protein CCG-14	420710	2.92379	0.303669	9.6282	6.07835e-22	6.89806e-21	up-regulated
NCU00869	hypothetical protein	1067.82	2.91595	0.314666	9.26681	1.91792e-20	1.94783e-19	up-regulated
NCU00811	hypothetical protein	16893.1	2.91278	0.178819	16.289	1.18091e-59	6.30344e-58	up-regulated
NCU08269	pyridoxamine 5'-phosphate oxidase	4186.17	2.89785	0.170866	16.9597	1.63077e-64	1.10089e-62	up-regulated
NCU07083	hypothetical protein	1388.97	2.88662	0.225063	12.8258	1.17568e-37	2.88607e-36	up-regulated
NCU02252	phosphoglycerate mutase	19487.3	2.881	0.145461	19.806	2.64013e-87	3.56456e-85	up-regulated
NCU01426	hypothetical protein	2709.31	2.88085	0.196223	14.6815	8.46579e-49	3.12146e-47	up-regulated
NCU16347	#N/A	1929.81	2.87752	0.257561	11.1722	5.57979e-29	9.23028e-28	up-regulated
NCU06735	ATP dependent RNA helicase	759.066	2.86997	0.214912	13.3541	1.12031e-40	3.19429e-39	up-regulated
NCU00717	DUF1212 domain membrane protein	752.449	2.86744	0.27622	10.381	3.02566e-25	4.13372e-24	up-regulated
NCU07206	hypothetical protein	251.932	2.86531	0.213308	13.4327	3.89004e-41	1.11957e-39	up-regulated
NCU09913	major royal jelly protein	185.458	2.86217	0.258579	11.0688	1.77731e-28	2.8577e-27	up-regulated
NCU06083	hypothetical protein	626.281	2.85064	0.266462	10.6981	1.03865e-26	1.52087e-25	up-regulated
NCU07349	hypothetical protein	721.02	2.8503	0.290218	9.82123	9.12194e-23	1.0919e-21	up-regulated
NCU16004	#N/A	871.579	2.84851	0.291228	9.78102	1.35838e-22	1.61336e-21	up-regulated
NCU07081	lipase	1797.81	2.84437	0.181351	15.6844	1.93499e-55	8.88258e-54	up-regulated
NCU07837	DNA repair protein Rhp26/Rad26	1496.93	2.84054	0.169708	16.7378	6.95477e-63	4.34365e-61	up-regulated
NCU11363	FAD binding domain-containing protein	100.354	2.84016	0.308231	9.21439	3.13059e-20	3.12413e-19	up-regulated
NCU07059	lipase/esterase	2535.58	2.83906	0.178667	15.8902	7.40866e-57	3.63738e-55	up-regulated
NCU01903	pigment biosynthesis protein Ayg1	964.754	2.83454	0.21002	13.4965	1.63964e-41	4.82485e-40	up-regulated
NCU08624	hypothetical protein	408.609	2.82604	0.215738	13.0994	3.31987e-39	8.78378e-38	up-regulated
NCU08316	DUF221 domain-containing protein	2047.43	2.82536	0.197161	14.3302	1.41788e-46	4.91229e-45	up-regulated
NCU08443	hypothetical protein	496.824	2.82471	0.270513	10.442	1.59346e-25	2.20657e-24	up-regulated
NCU02359	hypothetical protein	1349.6	2.82388	0.187	15.101	1.59529e-51	6.53855e-50	up-regulated
NCU09524	hypothetical protein	424.313	2.82019	0.237995	11.8498	2.15717e-32	4.22281e-31	up-regulated
NCU05089	MFS monocarboxylate transporter	429.406	2.80024	0.244482	11.4537	2.2519e-30	3.99897e-29	up-regulated
NCU00153	pyridine nucleotide-disulfide oxidoreductase	143.012	2.79198	0.290943	9.59629	8.28754e-22	9.29035e-21	up-regulated
NCU00034	prenyl cysteine carboxyl methyltransferase	1782.12	2.7903	0.210861	13.2329	5.66676e-40	1.56236e-38	up-regulated
NCU09604	hypothetical protein	153.008	2.78281	0.419647	6.63131	3.32722e-11	1.67016e-10	up-regulated
NCU05546	hypothetical protein	500.569	2.77985	0.191296	14.5317	7.63183e-48	2.73702e-46	up-regulated
NCU08746	starch binding domain-containing protein	250.983	2.77888	0.224978	12.3518	4.7643e-35	1.04895e-33	up-regulated
NCU05084	hypothetical protein	109.33	2.76886	0.272056	10.1775	2.49803e-24	3.27634e-23	up-regulated
NCU03492	inositolphosphorylceramide-B C-26 hydroxylase	7470.79	2.76436	0.178453	15.4907	4.00808e-54	1.76915e-52	up-regulated
NCU01080	glucanase B	6360.43	2.75381	0.221422	12.4369	1.64691e-35	3.66996e-34	up-regulated
NCU01546	coproporphyrinogen III oxidase	34678.8	2.75136	0.181423	15.1655	5.98825e-52	2.51042e-50	up-regulated
NCU00554	aspartate-semialdehyde dehydrogenase	1819.13	2.75118	0.160017	17.1931	2.9934e-66	2.082e-64	up-regulated
NCU09291	FAD dependent sulfhydryl oxidase Erv2	3011.71	2.74658	0.276212	9.94372	2.68613e-23	3.31025e-22	up-regulated
NCU08162	argininosuccinate lyase	1936.55	2.74571	0.145826	18.8286	4.40112e-79	4.54008e-77	up-regulated
NCU04538	hypothetical protein	4368.11	2.74494	0.411604	6.6689	2.57724e-11	1.30872e-10	up-regulated
NCU01086	benzoate 4-monooxygenase	322.467	2.73907	0.278745	9.82643	8.66385e-23	1.03842e-21	up-regulated
NCU07116	hypothetical protein	310.833	2.72587	0.293415	9.29015	1.54073e-20	1.58226e-19	up-regulated
NCU03870	hypothetical protein, variant	8623.47	2.72356	0.24883	10.9454	6.98742e-28	1.09287e-26	up-regulated
NCU02317	hypothetical protein	168.531	2.71832	0.243952	11.1428	7.76245e-29	1.27948e-27	up-regulated
NCU01752	non-anchored cell wall protein 2	4260.86	2.71384	0.308533	8.79593	1.41863e-18	1.27192e-17	up-regulated
NCU02338	secreted protein	314.009	2.71228	0.203343	13.3385	1.3825e-40	3.92962e-39	up-regulated
NCU04632	hypothetical protein	115.711	2.70918	0.314378	8.61758	6.83838e-18	5.93414e-17	up-regulated
NCU03985	DUF159 domain-containing protein	508.174	2.69104	0.177976	15.1202	1.19133e-51	4.94915e-50	up-regulated
NCU04639	non-classical export protein Nce102	842.744	2.68256	0.32112	8.35378	6.61127e-17	5.34314e-16	up-regulated
NCU00678	glutamate decarboxylase	923.829	2.67685	0.20248	13.2203	6.70028e-40	1.83628e-38	up-regulated
NCU05541	hypothetical protein	1049	2.67494	0.247548	10.8057	3.23337e-27	4.85853e-26	up-regulated
NCU08791	catalase-1	14855.7	2.67006	0.291405	9.16271	5.06083e-20	5.00684e-19	up-regulated
NCU06373	hypothetical protein	617.946	2.66778	0.161957	16.4721	5.81788e-61	3.27693e-59	up-regulated
NCU11367	inositol phospholipid biosynthesis protein Scs3	4396.56	2.66607	0.180088	14.8043	1.37495e-49	5.25975e-48	up-regulated
NCU06537	hypothetical protein	1100.72	2.66344	0.219563	12.1306	7.2689e-34	1.49968e-32	up-regulated
NCU06763	hypothetical protein	2729.34	2.65516	0.242191	10.9631	5.74961e-28	9.0544e-27	up-regulated
NCU07233	hypothetical protein	5500.76	2.6547	0.208173	12.7523	3.02487e-37	7.21334e-36	up-regulated
NCU03868	hypothetical protein	118.869	2.6463	0.295176	8.96518	3.09784e-19	2.92005e-18	up-regulated
NCU00309	WSC domain-containing protein	1609.32	2.64438	0.190785	13.8605	1.09831e-43	3.50124e-42	up-regulated
NCU07374	hypothetical protein	459.621	2.64299	0.275141	9.60594	7.54631e-22	8.48014e-21	up-regulated
NCU05712	hypothetical protein	749.309	2.63952	0.371807	7.09916	1.25516e-12	7.09583e-12	up-regulated
NCU03331	hypothetical protein	345.556	2.63752	0.235205	11.2137	3.49255e-29	5.8513e-28	up-regulated
NCU00607	hypothetical protein	1108.06	2.63286	0.826201	3.18671	0.001439	0.00290425	up-regulated
NCU01741	SNARE complex subunit	1755.84	2.62863	0.306773	8.56862	1.04731e-17	8.88663e-17	up-regulated
NCU08695	hypothetical protein	6756.74	2.61723	0.179222	14.6033	2.67432e-48	9.74321e-47	up-regulated
NCU10034	retrograde vesicle-mediated transporter Get1	2268.31	2.61692	0.172129	15.2032	3.36723e-52	1.4181e-50	up-regulated
NCU01292	hypothetical protein	257.982	2.61539	0.271922	9.61816	6.70187e-22	7.56825e-21	up-regulated
NCU03768	lysophospholipase, variant 2	226.118	2.61515	0.207258	12.6178	1.68368e-36	3.92333e-35	up-regulated
NCU00865	oxalate decarboxylase oxdC	6618.32	2.61461	0.207152	12.6217	1.60277e-36	3.74427e-35	up-regulated
NCU10775	NADPH oxidase 2	10430.4	2.61343	0.185202	14.1112	3.23985e-45	1.0976e-43	up-regulated
NCU04942	methionine permease	138.723	2.61331	0.396231	6.59541	4.24088e-11	2.10576e-10	up-regulated
NCU03268	hypothetical protein	2426.04	2.60881	0.249297	10.4647	1.25484e-25	1.75087e-24	up-regulated
NCU09277	hypothetical protein	466.964	2.59798	0.223061	11.6469	2.3782e-31	4.40206e-30	up-regulated
NCU05534	hypothetical protein	1933.38	2.59733	0.400042	6.49263	8.43509e-11	4.08668e-10	up-regulated
NCU02623	mitochondrial hypoxia responsive	28222.4	2.59709	0.203585	12.7567	2.85922e-37	6.85392e-36	up-regulated
NCU06734	hypothetical protein	740.702	2.59621	0.24364	10.6559	1.63656e-26	2.36246e-25	up-regulated
NCU02425	PH domain-containing protein	4699.91	2.59399	0.150089	17.283	6.31321e-67	4.42454e-65	up-regulated
NCU01330	SacI domain-containing protein	1485.76	2.59289	0.167968	15.4369	9.25034e-54	4.00601e-52	up-regulated
NCU00265	hypothetical protein	1301.5	2.59226	0.280482	9.24219	2.41497e-20	2.43112e-19	up-regulated
NCU11041	hypothetical protein	1106.11	2.59224	0.163836	15.8222	2.18681e-56	1.05116e-54	up-regulated
NCU08733	hypothetical protein	113.989	2.59215	0.277598	9.33777	9.83822e-21	1.01832e-19	up-regulated
NCU04156	C-8 sterol isomerase erg-1	1166.39	2.59197	0.179385	14.4492	2.53765e-47	8.92649e-46	up-regulated
NCU06119	hypothetical protein	186.09	2.59084	0.221156	11.715	1.06806e-31	2.01767e-30	up-regulated
NCU04644	hypothetical protein	2286.16	2.58659	0.231737	11.1617	6.27548e-29	1.03624e-27	up-regulated
NCU06018	hypothetical protein	705.165	2.58456	0.238104	10.8548	1.89304e-27	2.86799e-26	up-regulated
NCU07467	hypothetical protein	5019.29	2.57698	0.313433	8.2218	2.00477e-16	1.55061e-15	up-regulated
NCU09421	hypothetical protein	601.598	2.57505	0.18997	13.5551	7.39401e-42	2.19691e-40	up-regulated
NCU04227	hypothetical protein	14088.4	2.57048	0.22027	11.6697	1.82038e-31	3.38318e-30	up-regulated
NCU08390	hypothetical protein	925.749	2.5627	0.32321	7.92889	2.2111e-15	1.56155e-14	up-regulated
NCU02584	hypothetical protein	154.918	2.55976	0.25245	10.1397	3.68286e-24	4.78929e-23	up-regulated
NCU06509	hypothetical protein	3813.47	2.55699	0.137608	18.5817	4.5214e-77	4.25425e-75	up-regulated
NCU16443	#N/A	104.358	2.55621	0.29374	8.70227	3.25322e-18	2.85817e-17	up-regulated
NCU05490	hypothetical protein, variant	29988.6	2.55555	0.334755	7.6341	2.27397e-14	1.47439e-13	up-regulated
NCU06968	hypothetical protein	8362.12	2.5555	0.207375	12.3231	6.80549e-35	1.4771e-33	up-regulated
NCU06978	hypothetical protein	1226.14	2.55532	0.242144	10.5529	4.9241e-26	6.98735e-25	up-regulated
NCU07112	hypothetical protein	2185.21	2.55389	0.142916	17.8699	2.0235e-71	1.70438e-69	up-regulated
NCU01353	mixed-linked glucanase	8486.5	2.55374	0.217265	11.7541	6.73007e-32	1.28459e-30	up-regulated
NCU07030	hypothetical protein	184.3	2.55157	0.322804	7.9044	2.69231e-15	1.88977e-14	up-regulated
NCU05154	calcium P-type ATPase	5061.94	2.54871	0.154912	16.4526	8.03001e-61	4.49534e-59	up-regulated
NCU11264	hypothetical protein	308.372	2.54408	0.275375	9.2386	2.49739e-20	2.50859e-19	up-regulated
NCU08168	hypothetical protein	425.517	2.54163	0.286866	8.86	8.00171e-19	7.3317e-18	up-regulated
NCU09821	oxidoreductase	12531.8	2.53151	0.198122	12.7776	2.18799e-37	5.30026e-36	up-regulated
NCU02523	hypothetical protein	2104.46	2.5255	0.153607	16.4413	9.67771e-61	5.38491e-59	up-regulated
NCU08995	dual specificity phosphatase	1496.35	2.52434	0.201637	12.5192	5.86166e-36	1.32879e-34	up-regulated
NCU07237	hypothetical protein	140.283	2.5189	0.268516	9.38083	6.54575e-21	6.83692e-20	up-regulated
NCU03755	flavin dependent monooxygenase	5410.24	2.51872	0.168023	14.9904	8.48921e-51	3.35946e-49	up-regulated
NCU06746	hypothetical protein	7165.53	2.51471	0.248281	10.1285	4.13034e-24	5.3636e-23	up-regulated
NCU08169	hypothetical protein	2080.55	2.50948	0.160448	15.6404	3.86308e-55	1.75579e-53	up-regulated
NCU01041	mitochondrial metalloendopeptidase OMA1	1181.49	2.50708	0.191259	13.1082	2.95343e-39	7.8824e-38	up-regulated
NCU00915	aspartyl-tRNA synthetase	7530.11	2.4977	0.187863	13.2954	2.46236e-40	6.93464e-39	up-regulated
NCU00629	6-phosphofructokinase	11009.6	2.49078	0.188554	13.2099	7.69144e-40	2.10164e-38	up-regulated
NCU06934	hypothetical protein	466.061	2.49074	0.223968	11.121	9.92014e-29	1.61771e-27	up-regulated
NCU08786	hypothetical protein	278.354	2.48598	0.217217	11.4447	2.50012e-30	4.43119e-29	up-regulated
NCU09424	hypothetical protein	747.29	2.48434	0.247325	10.0448	9.68234e-24	1.23121e-22	up-regulated
NCU11223	hypothetical protein	2737.77	2.48326	0.245337	10.1218	4.42089e-24	5.73279e-23	up-regulated
NCU04087	Aha1 domain-containing protein	3044.9	2.48222	0.144396	17.1904	3.13533e-66	2.16432e-64	up-regulated
NCU06364	GDSL lipase/acylhydrolase	493.45	2.48121	0.211879	11.7105	1.12597e-31	2.12269e-30	up-regulated
NCU04505	cell cycle control protein cwf19	2179.28	2.47755	0.148432	16.6915	1.51247e-62	9.25735e-61	up-regulated
NCU08050	hypothetical protein	110.315	2.4758	0.289992	8.53749	1.37174e-17	1.15329e-16	up-regulated
NCU00675	efr-3	1086.06	2.47294	0.267537	9.24336	2.3887e-20	2.40731e-19	up-regulated
NCU03086	HpcH/HpaI aldolase/citrate lyase family protein	442.316	2.47272	0.268323	9.21545	3.09978e-20	3.09675e-19	up-regulated
NCU02088	hypothetical protein	105.818	2.46889	0.308151	8.01196	1.12896e-15	8.14213e-15	up-regulated
NCU00754	multidrug resistant protein	3101.02	2.46435	0.277288	8.88731	6.26045e-19	5.78242e-18	up-regulated
NCU09212	S/T kinase camk-4 /yeast RCK1/RCK2 /family CAMK1	14093.2	2.46289	0.146162	16.8504	1.04211e-63	6.73773e-62	up-regulated
NCU02630	heat shock protein 78	1377.69	2.45692	0.148777	16.5141	2.90381e-61	1.65589e-59	up-regulated
NCU06844	hypothetical protein	3017.01	2.45565	0.182718	13.4396	3.54481e-41	1.02342e-39	up-regulated
NCU01176	hypothetical protein	965.915	2.45213	0.305698	8.02142	1.04529e-15	7.56843e-15	up-regulated
NCU03166	phosphoribosylaminoimidazole-succinocarboxamide	5234.84	2.45096	0.222588	11.0112	3.37381e-28	5.36827e-27	up-regulated
NCU03281	hypothetical protein	4200.6	2.45076	0.256633	9.54967	1.30109e-21	1.42206e-20	up-regulated
NCU09213	hypothetical protein	200.514	2.44761	0.246164	9.943	2.70545e-23	3.32959e-22	up-regulated
NCU04179	C2H2 transcription factor	4938.25	2.44567	0.155645	15.7131	1.22947e-55	5.72984e-54	up-regulated
NCU05561	copper metallothionein	30592.1	2.44558	0.199016	12.2884	1.04605e-34	2.23864e-33	up-regulated
NCU08736	cytidylyltransferase	1153.95	2.44469	0.274276	8.91324	4.95614e-19	4.61016e-18	up-regulated
NCU04921	DUF1295 domain-containing protein	1616.3	2.44386	0.236624	10.328	5.26309e-25	7.13744e-24	up-regulated
NCU10538	hypothetical protein	161.545	2.44089	0.744677	3.27779	0.00104625	0.00215792	up-regulated
NCU06008	hypothetical protein	5237.55	2.43685	0.214653	11.3525	7.20864e-30	1.24403e-28	up-regulated
NCU07915	integral membrane protein	6275.1	2.42235	0.185056	13.0898	3.7656e-39	9.93447e-38	up-regulated
NCU01060	hypothetical protein	1445.8	2.41785	0.315812	7.65598	1.91841e-14	1.25181e-13	up-regulated
NCU04669	hypothetical protein	7123.51	2.40568	0.218777	10.9961	3.99208e-28	6.3301e-27	up-regulated
NCU08996	hypothetical protein	289.994	2.40526	0.310451	7.74763	9.36199e-15	6.28308e-14	up-regulated
NCU08155	hypothetical protein	2193.78	2.39475	0.270554	8.85128	8.65241e-19	7.92002e-18	up-regulated
NCU00473	hypothetical protein	2004.82	2.39284	0.249695	9.58305	9.42183e-22	1.04851e-20	up-regulated
NCU04195	purine-cytosine permease FCY21	1326.09	2.38959	0.179842	13.2872	2.74787e-40	7.66814e-39	up-regulated
NCU01024	hypothetical protein	2935.26	2.38843	0.204598	11.6738	1.73589e-31	3.23928e-30	up-regulated
NCU01528	glyceraldehyde 3-phosphate-dehydrogenase	224447	2.38283	0.184658	12.904	4.27232e-38	1.06878e-36	up-regulated
NCU11172	hypothetical protein	1437.97	2.3811	0.175093	13.599	4.05877e-42	1.22176e-40	up-regulated
NCU04721	neutral ceramidase	1712.07	2.37572	0.181278	13.1054	3.06552e-39	8.15784e-38	up-regulated
NCU03714	thioredoxin	457.879	2.37559	0.178731	13.2914	2.59662e-40	7.2904e-39	up-regulated
NCU05032	60S ribosomal protein L40, variant	17393.4	2.37353	0.306396	7.74659	9.43931e-15	6.3211e-14	up-regulated
NCU07050	hypothetical protein	201.214	2.37308	0.288146	8.2357	1.78514e-16	1.38893e-15	up-regulated
NCU07407	MutS2 protein	421.078	2.36843	0.224931	10.5296	6.31068e-26	8.88624e-25	up-regulated
NCU16819	#N/A	472.107	2.36478	0.19587	12.0732	1.46331e-33	2.97886e-32	up-regulated
NCU01720	hypothetical protein	4776.38	2.36455	0.187057	12.6408	1.25771e-36	2.95321e-35	up-regulated
NCU11201	phosphoglycerate mutase	807.685	2.36386	0.302343	7.81846	5.34718e-15	3.66362e-14	up-regulated
NCU06137	cytochrome P450 55A2	535.68	2.33671	0.251539	9.28964	1.54806e-20	1.58801e-19	up-regulated
NCU04675	hypothetical protein	7995.61	2.33536	0.310821	7.51351	5.75623e-14	3.62967e-13	up-regulated
NCU04036	hypothetical protein	1306.86	2.32637	0.205622	11.3138	1.12073e-29	1.90899e-28	up-regulated
NCU00356	nucleoside transporter	1412.97	2.32604	0.230166	10.1059	5.19968e-24	6.71425e-23	up-regulated
NCU06365	DEAD/DEAH box helicase	486.101	2.3251	0.167715	13.8634	1.05597e-43	3.37799e-42	up-regulated
NCU08411	aspartate aminotransferase, variant	8109.57	2.32479	0.140217	16.5799	9.74197e-62	5.59007e-60	up-regulated
NCU02628	hypothetical protein	153.746	2.32163	0.250751	9.25874	2.06865e-20	2.09628e-19	up-regulated
NCU00080	DUF1295 domain-containing protein	3871.44	2.31594	0.138199	16.758	4.94719e-63	3.11097e-61	up-regulated
NCU07805	hypothetical protein	351.83	2.31419	0.262601	8.81258	1.22301e-18	1.09975e-17	up-regulated
NCU02150	Ser/Thr protein phosphatase	309.824	2.31244	0.206612	11.1922	4.45456e-29	7.42238e-28	up-regulated
NCU09384	hypothetical protein	110.924	2.30978	0.29617	7.79883	6.24848e-15	4.25573e-14	up-regulated
NCU10687	hypothetical protein	3339.33	2.30397	0.289488	7.95878	1.73739e-15	1.23651e-14	up-regulated
NCU05202	hypothetical protein	1254.67	2.30154	0.273308	8.42104	3.73155e-17	3.05614e-16	up-regulated
NCU04924	HAD-superfamily hydrolase	1008.54	2.29517	0.240759	9.53307	1.52694e-21	1.661e-20	up-regulated
NCU05360	calcium permease	6501.08	2.291	0.228132	10.0424	9.92103e-24	1.25808e-22	up-regulated
NCU09759	endonuclease/exonuclease/phosphatase	386.489	2.29082	0.238343	9.61146	7.15242e-22	8.05722e-21	up-regulated
NCU00886	hypothetical protein	115.423	2.289	0.278668	8.21409	2.13774e-16	1.65207e-15	up-regulated
NCU07325	conidiation-specific protein con-10	1187.97	2.2826	0.325068	7.0219	2.18866e-12	1.20903e-11	up-regulated
NCU02996	endopolyphosphatase	1340.35	2.28076	0.1855	12.2952	9.61017e-35	2.0663e-33	up-regulated
NCU04415	hypothetical protein	15569.6	2.27924	0.247424	9.2119	3.20401e-20	3.19392e-19	up-regulated
NCU05237	hypothetical protein	1973.34	2.27897	0.204734	11.1314	8.82581e-29	1.44696e-27	up-regulated
NCU03493	glycine rich protein	4474.94	2.27671	0.149488	15.2301	2.23359e-52	9.45005e-51	up-regulated
NCU06931	sulfite oxidase	551.756	2.27635	0.223702	10.1758	2.54203e-24	3.32929e-23	up-regulated
NCU01695	RNA binding protein Nrd1	806.136	2.27449	0.228201	9.96704	2.12457e-23	2.62526e-22	up-regulated
NCU03111	hypothetical protein	845.097	2.27032	0.252489	8.99175	2.43319e-19	2.31493e-18	up-regulated
NCU00619	hypothetical protein	2125.55	2.26935	0.177315	12.7984	1.67411e-37	4.09866e-36	up-regulated
NCU05855	O-methyltransferase	1259.88	2.2683	0.222684	10.1862	2.28568e-24	3.00642e-23	up-regulated
NCU08626	deoxyribodipyrimidine photolyase	945.082	2.26789	0.155036	14.6282	1.85651e-48	6.79069e-47	up-regulated
NCU07065	hypothetical protein	678.766	2.26562	0.183977	12.3147	7.54952e-35	1.63472e-33	up-regulated
NCU08409	tryptophan synthetase	4351.87	2.26561	0.219785	10.3083	6.46327e-25	8.68803e-24	up-regulated
NCU00542	DUF914 domain membrane protein	2282.15	2.26329	0.184125	12.2921	9.98316e-35	2.14148e-33	up-regulated
NCU05563	hypothetical protein	1003.93	2.26017	0.179344	12.6024	2.0478e-36	4.75971e-35	up-regulated
NCU09513	GTP-binding protein 1	6370.4	2.25829	0.153175	14.7432	3.4019e-49	1.28003e-47	up-regulated
NCU09799	hypothetical protein	344.851	2.25521	0.240034	9.39539	5.70078e-21	5.98159e-20	up-regulated
NCU04223	hypothetical protein	430.822	2.25348	0.279497	8.06263	7.46709e-16	5.48882e-15	up-regulated
NCU02396	mitochondrial FAD-linked sulfhydryl oxidase	525.751	2.24356	0.269023	8.33968	7.44944e-17	5.98367e-16	up-regulated
NCU00332	hypothetical protein	3737.96	2.24123	0.154543	14.5023	1.17133e-47	4.16822e-46	up-regulated
NCU00285	hypothetical protein	3514.22	2.2354	0.20921	10.685	1.19696e-26	1.73882e-25	up-regulated
NCU09525	secreted protein	301.828	2.23492	0.185739	12.0326	2.39605e-33	4.82414e-32	up-regulated
NCU00868	hypothetical protein	1325.04	2.23318	0.161629	13.8167	2.02022e-43	6.35194e-42	up-regulated
NCU02321	hypothetical protein	989.4	2.23168	0.222821	10.0156	1.30178e-23	1.64397e-22	up-regulated
NCU16725	#N/A	1652.56	2.22396	0.168203	13.2219	6.56215e-40	1.80381e-38	up-regulated
NCU00089	MYND domain-containing protein	735.726	2.22185	0.177683	12.5046	7.04821e-36	1.58602e-34	up-regulated
NCU03635	60S ribosomal protein L38	15131.5	2.21626	0.329266	6.73091	1.68608e-11	8.72108e-11	up-regulated
NCU08414	hypothetical protein	292.296	2.21484	0.307832	7.19497	6.24758e-13	3.60749e-12	up-regulated
NCU05861	hypothetical protein	1213.37	2.21165	0.362323	6.10407	1.03403e-09	4.50782e-09	up-regulated
NCU04431	endo-1,3(4)-beta-glucanase	672.425	2.20981	0.167498	13.193	9.62473e-40	2.60663e-38	up-regulated
NCU03279	hypothetical protein	288.108	2.20835	0.249827	8.83952	9.61268e-19	8.75536e-18	up-regulated
NCU07962	hypothetical protein	10836.1	2.20798	0.14968	14.7514	3.01523e-49	1.13921e-47	up-regulated
NCU05599	40S ribosomal protein S28	10713.5	2.20723	0.245472	8.99177	2.43287e-19	2.31493e-18	up-regulated
NCU09023	laccase 2	253.63	2.20681	0.241414	9.14117	6.17794e-20	6.07928e-19	up-regulated
NCU04403	ubiquitin domain-containing protein	516.069	2.2021	0.236399	9.31518	1.21745e-20	1.25308e-19	up-regulated
NCU09040	oxidoreductase	2274.41	2.19895	0.24111	9.12013	7.50366e-20	7.36016e-19	up-regulated
NCU02668	cell wall synthesis protein-Penicillium	32505.5	2.19157	0.16257	13.4807	2.03079e-41	5.8816e-40	up-regulated
NCU01472	hypothetical protein	134.26	2.18335	0.369034	5.91639	3.29079e-09	1.35422e-08	up-regulated
NCU02184	hypothetical protein	687.884	2.17837	0.383611	5.67858	1.35817e-08	5.24804e-08	up-regulated
NCU03404	acid phosphatase PHOa	639.561	2.17619	0.242882	8.9599	3.24966e-19	3.05375e-18	up-regulated
NCU08809	hypothetical protein	2396.9	2.176	0.159781	13.6187	3.10203e-42	9.36832e-41	up-regulated
NCU09098	tetracycline transporter	623.312	2.17009	0.173709	12.4927	8.18391e-36	1.83708e-34	up-regulated
NCU01382	hypothetical protein	290.104	2.15742	0.245607	8.78402	1.57734e-18	1.40734e-17	up-regulated
NCU08123	hypothetical protein	176.427	2.15633	0.246602	8.74418	2.24651e-18	1.98319e-17	up-regulated
NCU07100	hypothetical protein	1495.42	2.155	0.172119	12.5204	5.77115e-36	1.31151e-34	up-regulated
NCU04314	hypothetical protein	145418	2.15445	0.152645	14.1141	3.10887e-45	1.05713e-43	up-regulated
NCU16684	#N/A	390.245	2.14671	0.238096	9.01615	1.94818e-19	1.87487e-18	up-regulated
NCU02954	homoisocitrate dehydrogenase	2275.14	2.14574	0.171412	12.518	5.95063e-36	1.34563e-34	up-regulated
NCU06861	glycosyl hydrolase family 43 protein	952.384	2.14206	0.235867	9.08164	1.06949e-19	1.04015e-18	up-regulated
NCU02903	integral membrane protein	411.649	2.13598	0.248204	8.60573	7.58317e-18	6.52494e-17	up-regulated
NCU06432	40S ribosomal protein S12	16955.4	2.12785	0.294305	7.23009	4.82665e-13	2.81892e-12	up-regulated
NCU12068	hypothetical protein	556.717	2.1278	0.33464	6.35847	2.03778e-10	9.51619e-10	up-regulated
NCU16806	#N/A	1383.85	2.12707	0.271645	7.83035	4.86505e-15	3.34326e-14	up-regulated
NCU04144	sterol O-acyltransferase	2310.74	2.12704	0.19487	10.9152	9.7548e-28	1.50266e-26	up-regulated
NCU07562	60S ribosomal protein L43	11503.1	2.12631	0.177445	11.9829	4.36757e-33	8.77433e-32	up-regulated
NCU04770	TATA-binding protein	20945.5	2.12466	0.18149	11.7068	1.17704e-31	2.20539e-30	up-regulated
NCU07844	hypothetical protein	946.487	2.1218	0.246472	8.60872	7.38837e-18	6.36328e-17	up-regulated
NCU06121	hypothetical protein	815.105	2.12021	0.236312	8.97209	2.90937e-19	2.7537e-18	up-regulated
NCU01781	hypothetical protein	2588.44	2.11825	0.171426	12.3566	4.48741e-35	9.90359e-34	up-regulated
NCU05410	acetylornithine aminotransferase	1749.09	2.11612	0.18291	11.5692	5.90392e-31	1.07122e-29	up-regulated
NCU07563	hypothetical protein	169.311	2.11571	0.264831	7.9889	1.36148e-15	9.78072e-15	up-regulated
NCU16423	#N/A	926.165	2.11427	0.202599	10.4357	1.70278e-25	2.35086e-24	up-regulated
NCU04238	histone H1-binding protein	3051.45	2.11384	0.144839	14.5944	3.0508e-48	1.10709e-46	up-regulated
NCU08921	hypothetical protein	231.571	2.09944	0.244623	8.58235	9.29523e-18	7.9682e-17	up-regulated
NCU09261	DNA replication complex GINS protein SLD5	194.203	2.09894	0.1987	10.5634	4.40634e-26	6.27203e-25	up-regulated
NCU01902	glucosamine 6-phosphate N-acetyltransferase	1289.57	2.09684	0.217822	9.6264	6.18562e-22	7.01113e-21	up-regulated
NCU02904	alpha/beta hydrolase fold protein	2313.92	2.09468	0.274595	7.62825	2.37968e-14	1.53903e-13	up-regulated
NCU01345	hypothetical protein	4844.23	2.09368	0.209655	9.98628	1.75019e-23	2.18026e-22	up-regulated
NCU02660	DUF962 domain-containing protein	2204.63	2.09173	0.163456	12.7969	1.70667e-37	4.16727e-36	up-regulated
NCU05183	hypothetical protein	441.046	2.09135	0.245672	8.5128	1.6979e-17	1.41971e-16	up-regulated
NCU05384	hypothetical protein	1043.2	2.08776	0.262989	7.93857	2.04521e-15	1.44661e-14	up-regulated
NCU08090	hypothetical protein	1442.01	2.08191	0.179267	11.6135	3.52062e-31	6.49053e-30	up-regulated
NCU09020	hypothetical protein	1723.45	2.0819	0.172833	12.0457	2.0437e-33	4.13286e-32	up-regulated
NCU16624	#N/A	1004.07	2.08161	0.246911	8.43061	3.43873e-17	2.82388e-16	up-regulated
NCU03634	hypothetical protein	6237.59	2.07877	0.222768	9.33156	1.04323e-20	1.07616e-19	up-regulated
NCU04555	hypothetical protein	190.959	2.07808	0.204234	10.175	2.56385e-24	3.35309e-23	up-regulated
NCU08627	ribosomal protein CRP7, variant	15076.3	2.07478	0.242057	8.57146	1.02185e-17	8.6947e-17	up-regulated
NCU01940	S/T kinase ptk-2 /yeast PTK1/PTK2 /family HAL	6502.14	2.07404	0.169542	12.2332	2.06716e-34	4.3529e-33	up-regulated
NCU07138	hypothetical protein	340.235	2.07131	0.209633	9.88066	5.04986e-23	6.11646e-22	up-regulated
NCU00716	non-anchored cell wall protein 5	15730.4	2.06734	0.240694	8.58906	8.76839e-18	7.5377e-17	up-regulated
NCU10400	phospholipase PldA	5874.48	2.06628	0.140827	14.6725	9.67427e-49	3.55278e-47	up-regulated
NCU09127	hypothetical protein	741.521	2.0655	0.229451	9.00192	2.21809e-19	2.11687e-18	up-regulated
NCU06042	FAD dependent oxidoreductase	7893.34	2.05942	0.15751	13.0748	4.58637e-39	1.20652e-37	up-regulated
NCU07495	sphingolipid long chain base-responsive protein	4872.84	2.05851	0.255609	8.05335	8.05602e-16	5.90753e-15	up-regulated
NCU09635	hypothetical protein	195.032	2.05774	0.359092	5.73039	1.00203e-08	3.92307e-08	up-regulated
NCU07221	two-component system protein A	5743.49	2.05569	0.234029	8.78388	1.57927e-18	1.40769e-17	up-regulated
NCU10014	hypothetical protein	1083.9	2.05429	0.195616	10.5016	8.49025e-26	1.19188e-24	up-regulated
NCU04202	nucleoside diphosphate kinase	11970.4	2.05361	0.163325	12.5738	2.94276e-36	6.7713e-35	up-regulated
NCU07440	MUS38	615.471	2.05357	0.168946	12.1551	5.38729e-34	1.11649e-32	up-regulated
NCU11395	S-(hydroxymethyl)glutathione dehydrogenase	4332.85	2.05306	0.251799	8.15358	3.53313e-16	2.66538e-15	up-regulated
NCU03433	hypothetical protein	359.166	2.04857	0.180726	11.3352	8.78051e-30	1.51246e-28	up-regulated
NCU03754	hypothetical protein	1842.02	2.0469	0.285031	7.18132	6.90397e-13	3.96406e-12	up-regulated
NCU02157	COQ4	1929.62	2.04646	0.230718	8.86996	7.31749e-19	6.72491e-18	up-regulated
NCU09636	hypothetical protein	118.448	2.04188	0.440747	4.63276	3.6082e-06	1.04238e-05	up-regulated
NCU01824	UDP-galactopyranose mutase	2209.99	2.03774	0.202826	10.0467	9.49683e-24	1.2093e-22	up-regulated
NCU08727	hypothetical protein	116.814	2.03267	0.258751	7.8557	3.97537e-15	2.7504e-14	up-regulated
NCU10042	enolase, variant	45027.6	2.03034	0.185583	10.9403	7.3941e-28	1.15255e-26	up-regulated
NCU07857	60S ribosomal protein L34	13712.5	2.02532	0.256867	7.88473	3.15215e-15	2.19075e-14	up-regulated
NCU05969	endo-1,4-beta-glucanase	579.968	2.02305	0.247807	8.16379	3.24668e-16	2.45736e-15	up-regulated
NCU01320	glutathione S-transferase, variant	1497.62	2.0221	0.240407	8.41116	4.05989e-17	3.32209e-16	up-regulated
NCU11176	actin cytoskeleton organization protein App1	815.291	2.02091	0.176935	11.4218	3.25502e-30	5.72497e-29	up-regulated
NCU00658	hypothetical protein	205.639	2.01974	0.419335	4.81653	1.46078e-06	4.435e-06	up-regulated
NCU07569	hypothetical protein	37717.2	2.01889	0.318635	6.33606	2.35721e-10	1.09301e-09	up-regulated
NCU03197	S/T kinase stk-11 /yeast YPK3 /family RSK/AKT	2631.72	2.01867	0.160306	12.5926	2.319e-36	5.37644e-35	up-regulated
NCU02542	hexokinase, variant	9669.15	2.01746	0.191549	10.5323	6.129e-26	8.64368e-25	up-regulated
NCU06682	plasma membrane proteolipid 3	8866.71	2.01744	0.27855	7.24263	4.40057e-13	2.57828e-12	up-regulated
NCU03533	heterokaryon incompatibility protein 6	372.124	2.01515	0.210161	9.58861	8.92839e-22	9.96009e-21	up-regulated
NCU02395	uroporphyrinogen-III synthase	730.033	2.01449	0.285674	7.05171	1.76727e-12	9.85744e-12	up-regulated
NCU11341	translation initiation factor eIF-2B	933.764	2.01372	0.177038	11.3746	5.59891e-30	9.69878e-29	up-regulated
NCU11323	hypothetical protein	29165.4	2.01242	0.301661	6.67115	2.53807e-11	1.29026e-10	up-regulated
NCU06114	hypothetical protein	6193.29	2.01221	0.288794	6.96762	3.22337e-12	1.75735e-11	up-regulated
NCU16306	#N/A	1152.4	2.01144	0.169033	11.8997	1.18805e-32	2.34066e-31	up-regulated
NCU01868	MFS maltose permease MalP	312.719	2.01043	0.191294	10.5096	7.79911e-26	1.09653e-24	up-regulated
NCU09042	exo-beta-D-glucosaminidase	254.838	2.00936	0.207746	9.67221	3.95757e-22	4.54749e-21	up-regulated
NCU04450	hypothetical protein	1268.01	2.00755	0.163721	12.262	1.44845e-34	3.07828e-33	up-regulated
NCU08049	hypothetical protein	330.055	2.00652	0.274177	7.31832	2.51102e-13	1.49699e-12	up-regulated
NCU05163	hypothetical protein	828.891	2.00437	0.328395	6.10353	1.03753e-09	4.52091e-09	up-regulated
NCU06597	hypothetical protein	8855.72	2.00291	0.255271	7.84621	4.28804e-15	2.95782e-14	up-regulated
NCU11291	hypothetical protein	1839.49	2.00269	0.210392	9.51882	1.75156e-21	1.89411e-20	up-regulated
NCU06940	hypothetical protein	14789.2	2.00144	0.318867	6.27672	3.45795e-10	1.57869e-09	up-regulated
NCU03616	Ras-2 protein	1610.74	-2.00222	0.158609	-12.6236	1.56538e-36	3.66627e-35	down-regulated
NCU06407	zinc finger transcription factor 1	1104.14	-2.00226	0.15758	-12.7063	5.456e-37	1.29436e-35	down-regulated
NCU05964	developmental regulator VosA	942.191	-2.00633	0.240346	-8.3477	6.96073e-17	5.61075e-16	down-regulated
NCU08847	hypothetical protein	8427.77	-2.00683	0.254897	-7.87312	3.45917e-15	2.4005e-14	down-regulated
NCU04358	repressor protein	388.728	-2.01414	0.233787	-8.61525	6.97915e-18	6.03917e-17	down-regulated
NCU08045	phosphatidylethanolamine N-methyltransferase	661.751	-2.01889	0.168565	-11.9769	4.69508e-33	9.39119e-32	down-regulated
NCU09252	hypothetical protein	1763.9	-2.01899	0.190079	-10.6219	2.35823e-26	3.38295e-25	down-regulated
NCU05781	mitotic spindle checkpoint component MAD2	229.013	-2.02016	0.242407	-8.33374	7.83301e-17	6.28077e-16	down-regulated
NCU05850	rubredoxin-NAD(+) reductase	2517.06	-2.02278	0.189749	-10.6603	1.56062e-26	2.25639e-25	down-regulated
NCU08124	3-ketosteroid-delta-1-dehydrogenase	580.777	-2.02357	0.165414	-12.2334	2.06164e-34	4.35125e-33	down-regulated
NCU06256	phosphoglycerate mutase	676.021	-2.03351	0.2192	-9.27698	1.74352e-20	1.77661e-19	down-regulated
NCU07430	MADS box protein	1071.52	-2.0374	0.234813	-8.67672	4.07338e-18	3.56508e-17	down-regulated
NCU03884	hypothetical protein	116.092	-2.03746	0.271309	-7.50974	5.92468e-14	3.72821e-13	down-regulated
NCU04499	hypothetical protein	308.686	-2.04103	0.24537	-8.31816	8.93421e-17	7.12641e-16	down-regulated
NCU09825	DNA damage response protein Rtt109	407.013	-2.0425	0.230383	-8.86569	7.6035e-19	6.9738e-18	down-regulated
NCU03603	cytochrome b5	548.362	-2.04907	0.188413	-10.8755	1.5089e-27	2.30119e-26	down-regulated
NCU06836	acetyl-coenzyme A synthetase	14189.1	-2.0518	0.367999	-5.57557	2.46723e-08	9.23498e-08	down-regulated
NCU07587	Swi6	539.269	-2.05527	0.238624	-8.61304	7.11458e-18	6.14478e-17	down-regulated
NCU03277	RING-1	827.167	-2.05566	0.23592	-8.71337	2.94985e-18	2.59909e-17	down-regulated
NCU09297	condensin complex component cnd1	448.554	-2.05616	0.239432	-8.58768	8.87467e-18	7.6148e-17	down-regulated
NCU02230	DNA mismatch repair protein msh-2	348.525	-2.05633	0.273225	-7.52612	5.22703e-14	3.30733e-13	down-regulated
NCU08663	nonsense-mediated mRNA decay protein 3	265.782	-2.06014	0.206113	-9.99522	1.59939e-23	2.00328e-22	down-regulated
NCU07620	MFS pantothenate transporter	190.73	-2.0638	0.261368	-7.89614	2.87665e-15	2.01146e-14	down-regulated
NCU05953	hypothetical protein	227.055	-2.06448	0.26121	-7.90354	2.71092e-15	1.89847e-14	down-regulated
NCU01245	hypothetical protein	160.929	-2.06645	0.219968	-9.39431	5.75943e-21	6.03622e-20	down-regulated
NCU03342	hypothetical protein	575.159	-2.06737	0.229372	-9.01318	2.00174e-19	1.92038e-18	down-regulated
NCU09032	hypothetical protein	433.333	-2.07265	0.216743	-9.5627	1.14721e-21	1.26139e-20	down-regulated
NCU08807	DNA-binding protein cre-1	5521.23	-2.07307	0.276419	-7.49975	6.39386e-14	4.01794e-13	down-regulated
NCU04874	alternative oxidase	130.033	-2.07472	0.325328	-6.37732	1.80211e-10	8.46299e-10	down-regulated
NCU08364	choline sulfatase	890.413	-2.0752	0.201017	-10.3235	5.51474e-25	7.45668e-24	down-regulated
NCU02126	isovaleryl-CoA dehydrogenase	408.176	-2.07596	0.319598	-6.49553	8.27389e-11	4.01493e-10	down-regulated
NCU09503	hypothetical protein	220.964	-2.0802	0.23206	-8.96407	3.12917e-19	2.94656e-18	down-regulated
NCU00809	MFS monosaccharide transporter	423.28	-2.0802	0.244087	-8.5224	1.56284e-17	1.30916e-16	down-regulated
NCU09615	hypothetical protein	206.217	-2.08278	0.209856	-9.92482	3.24679e-23	3.96921e-22	down-regulated
NCU01742	hypothetical protein	851.258	-2.08447	0.289067	-7.21103	5.55313e-13	3.22475e-12	down-regulated
NCU04751	hypothetical protein	179.775	-2.08498	0.23122	-9.01729	1.92792e-19	1.85732e-18	down-regulated
NCU00949	hypothetical protein	175.502	-2.0855	0.399471	-5.22066	1.78282e-07	6.01106e-07	down-regulated
NCU04554	endochitinase 1	1173.15	-2.08674	0.191881	-10.8751	1.51407e-27	2.30525e-26	down-regulated
NCU01654	long-chain-fatty-acid-CoA ligase 1	2124.6	-2.08895	0.223628	-9.34117	9.52747e-21	9.87265e-20	down-regulated
NCU04495	C-type cyclin	193.818	-2.08966	0.272145	-7.67847	1.60999e-14	1.06111e-13	down-regulated
NCU06699	cation diffusion facilitator 1	2927.92	-2.09309	0.208853	-10.0219	1.22186e-23	1.54517e-22	down-regulated
NCU06061	oxidoreductase	2244.96	-2.0971	0.16173	-12.9667	1.88973e-38	4.80598e-37	down-regulated
NCU06618	metallopeptidase MepB	154.797	-2.09789	0.223276	-9.39594	5.67073e-21	5.95687e-20	down-regulated
NCU01083	S-adenosylmethionine decarboxylase	277.429	-2.09814	0.254811	-8.23411	1.80892e-16	1.40624e-15	down-regulated
NCU09978	hypothetical protein	148.719	-2.09838	0.275444	-7.61818	2.57279e-14	1.65993e-13	down-regulated
NCU04774	hypothetical protein	624.742	-2.10347	0.201634	-10.4321	1.76888e-25	2.43846e-24	down-regulated
NCU05182	hypothetical protein	1005.9	-2.10363	0.271577	-7.74599	9.48383e-15	6.34629e-14	down-regulated
NCU07654	pre-mRNA polyadenylation factor fip-1	1042.15	-2.10691	0.176509	-11.9366	7.62816e-33	1.50936e-31	down-regulated
NCU08440	hypothetical protein	860.722	-2.11018	0.346738	-6.0858	1.15913e-09	5.02455e-09	down-regulated
NCU04990	S/T kinase stk-17/fi /yeast SKS1/VHS1 /family RAN	1615.65	-2.11202	0.144838	-14.582	3.65829e-48	1.32232e-46	down-regulated
NCU02305	decaprenyl-diphosphate synthase subunit 1	403.651	-2.11432	0.212925	-9.92991	3.08541e-23	3.77695e-22	down-regulated
NCU02058	hypothetical protein	111.148	-2.11637	0.285609	-7.41004	1.26265e-13	7.71284e-13	down-regulated
NCU00821	sugar transporter	4039.78	-2.11709	0.278952	-7.58941	3.21353e-14	2.05599e-13	down-regulated
NCU02357	importin subunit beta-3	1496.47	-2.12109	0.195971	-10.8235	2.66496e-27	4.01756e-26	down-regulated
NCU03925	toxin biosynthesis protein	280.635	-2.12408	0.212494	-9.99592	1.58812e-23	1.99188e-22	down-regulated
NCU16496	#N/A	662.641	-2.1272	0.24325	-8.74491	2.23199e-18	1.97227e-17	down-regulated
NCU03802	trimethyllysine dioxygenase	644.193	-2.13211	0.193718	-11.0063	3.5643e-28	5.66156e-27	down-regulated
NCU02975	hypothetical protein	377.7	-2.13583	0.221541	-9.64079	5.37705e-22	6.1249e-21	down-regulated
NCU08190	hypothetical protein	547.564	-2.13669	0.219953	-9.71429	2.62081e-22	3.06518e-21	down-regulated
NCU08974	hypothetical protein	648.309	-2.13725	0.193791	-11.0286	2.78181e-28	4.44944e-27	down-regulated
NCU00100	hypothetical protein	755.91	-2.1383	0.157301	-13.5937	4.36653e-42	1.3101e-40	down-regulated
NCU00010	heavy metal tolerance protein	3526.2	-2.13949	0.195968	-10.9176	9.50015e-28	1.4671e-26	down-regulated
NCU03077	hypothetical protein	370.431	-2.14119	0.251092	-8.52752	1.49525e-17	1.25369e-16	down-regulated
NCU07305	hypothetical protein	1601.08	-2.14231	0.225299	-9.50875	1.92975e-21	2.07946e-20	down-regulated
NCU11424	carotenoid oxygenase 2	1823.44	-2.14354	0.195627	-10.9573	6.13313e-28	9.62535e-27	down-regulated
NCU05306	hypothetical protein	725.066	-2.14413	0.211941	-10.1167	4.66077e-24	6.03534e-23	down-regulated
NCU02783	general amino-acid permease GAP1	481.948	-2.15052	0.208352	-10.3216	5.62708e-25	7.59739e-24	down-regulated
NCU02475	glycine dehydrogenase	4389	-2.15624	0.266035	-8.10511	5.2698e-16	3.91757e-15	down-regulated
NCU07756	succinate dehydrogenase cytochrome b560 subunit	3863.78	-2.1567	0.194678	-11.0783	1.59841e-28	2.58363e-27	down-regulated
NCU08509	hypothetical protein	132.623	-2.15713	0.272926	-7.90372	2.70705e-15	1.89721e-14	down-regulated
NCU08527	hypothetical protein	599.493	-2.16084	0.209573	-10.3106	6.30757e-25	8.49117e-24	down-regulated
NCU07528	tRNA pseudouridine synthase	236.335	-2.16394	0.220633	-9.80789	1.04122e-22	1.24149e-21	down-regulated
NCU02366	aconitase	11568.6	-2.16432	0.3025	-7.15477	8.38138e-13	4.7765e-12	down-regulated
NCU09305	hypothetical protein	462.703	-2.16444	0.274465	-7.88604	3.11938e-15	2.17127e-14	down-regulated
NCU01636	2-hydroxychromene-2-carboxylate isomerase	1600.21	-2.1648	0.225161	-9.61448	6.94605e-22	7.83436e-21	down-regulated
NCU04308	hypothetical protein	100.418	-2.16709	0.289374	-7.48888	6.94655e-14	4.34443e-13	down-regulated
NCU00028	S-(hydroxymethyl)glutathione dehydrogenase	124.068	-2.16762	0.323489	-6.70076	2.07341e-11	1.06346e-10	down-regulated
NCU05194	DNA replication licensing factor mcm6	375.606	-2.16832	0.193754	-11.1911	4.5084e-29	7.49848e-28	down-regulated
NCU04472	DEAD/DEAH box helicase	1061.37	-2.17232	0.240469	-9.03367	1.66006e-19	1.60263e-18	down-regulated
NCU03763	DNA polymerase delta subunit 2	178.159	-2.17237	0.26691	-8.13897	3.98654e-16	3.00004e-15	down-regulated
NCU10239	hypothetical protein	250.006	-2.17305	0.269488	-8.06363	7.40597e-16	5.44825e-15	down-regulated
NCU04328	metaphase-anaphase transition protein	213.609	-2.17606	0.279826	-7.77647	7.45773e-15	5.04937e-14	down-regulated
NCU01649	hypothetical protein	201.924	-2.17851	0.242829	-8.97138	2.92823e-19	2.76585e-18	down-regulated
NCU06261	uracil phosphoribosyltransferase	1331.34	-2.17948	0.227732	-9.57036	1.06536e-21	1.17703e-20	down-regulated
NCU05168	arginine transporter	572.32	-2.18341	0.185584	-11.7651	5.90812e-32	1.13005e-30	down-regulated
NCU08857	hypothetical protein	156.741	-2.18381	0.231971	-9.41415	4.7691e-21	5.04436e-20	down-regulated
NCU00021	hypothetical protein	596.363	-2.18488	0.266952	-8.18453	2.73375e-16	2.09329e-15	down-regulated
NCU02055	uridine nucleosidase Urh1	309.392	-2.18505	0.20027	-10.9105	1.02644e-27	1.57852e-26	down-regulated
NCU00943	trehalase	634.641	-2.18903	0.272321	-8.03839	9.10263e-16	6.64847e-15	down-regulated
NCU04673	C2H2 finger domain-containing protein	686.046	-2.19385	0.31422	-6.98187	2.91268e-12	1.59554e-11	down-regulated
NCU02026	hypothetical protein	1091.55	-2.19554	0.1795	-12.2314	2.11189e-34	4.43689e-33	down-regulated
NCU07870	DNA polymerase alpha catalytic subunit	441.551	-2.19557	0.274948	-7.98543	1.40035e-15	1.00442e-14	down-regulated
NCU01414	ascospore maturation 1 protein	3247.93	-2.19862	0.172409	-12.7524	3.02344e-37	7.21334e-36	down-regulated
NCU09992	serine peptidase	3811.33	-2.20756	0.171065	-12.9048	4.22784e-38	1.06054e-36	down-regulated
NCU08767	S/T kinase stk-52 /yeast RIO1 /family RIO	136.986	-2.20758	0.288588	-7.64959	2.01622e-14	1.3119e-13	down-regulated
NCU00985	hydrolase	534.967	-2.20782	0.274026	-8.05697	7.8211e-16	5.74444e-15	down-regulated
NCU05006	cytochrome P450	254.44	-2.21161	0.240831	-9.18325	4.1828e-20	4.14264e-19	down-regulated
NCU17061	#N/A	159.536	-2.21368	0.231587	-9.55876	1.19178e-21	1.30725e-20	down-regulated
NCU05280	hypothetical protein	119.656	-2.21373	0.261472	-8.46644	2.52998e-17	2.09071e-16	down-regulated
NCU08749	hypothetical protein	261.817	-2.21472	0.269336	-8.22287	1.98685e-16	1.53805e-15	down-regulated
NCU02333	arginase	605.416	-2.21617	0.298387	-7.42718	1.10933e-13	6.80802e-13	down-regulated
NCU04615	osmolarity two-component system protein sln1	1121.79	-2.21618	0.266374	-8.31982	8.80937e-17	7.03294e-16	down-regulated
NCU04523	hypothetical protein	279.997	-2.21685	0.314322	-7.0528	1.75359e-12	9.79897e-12	down-regulated
NCU00299	peroxisomal D3,D2-enoyl-CoA isomerase	699.638	-2.21841	0.294737	-7.52674	5.20239e-14	3.29401e-13	down-regulated
NCU03187	S/T kinase nim-1 /yeast KIN3 /family NEK	334.497	-2.22119	0.329667	-6.73767	1.60942e-11	8.33883e-11	down-regulated
NCU05079	MFS peptide transporter	1729.53	-2.22223	0.26586	-8.35863	6.34524e-17	5.13266e-16	down-regulated
NCU06487	hypothetical protein	424.111	-2.22311	0.345508	-6.43433	1.24017e-10	5.90867e-10	down-regulated
NCU09527	hypothetical protein	1130.82	-2.22425	0.183604	-12.1144	8.86292e-34	1.81631e-32	down-regulated
NCU09734	hypothetical protein	206.524	-2.22478	0.207271	-10.7337	7.07226e-27	1.04896e-25	down-regulated
NCU04545	hypothetical protein	676.469	-2.22887	0.222811	-10.0034	1.47216e-23	1.84896e-22	down-regulated
NCU03350	xanthine dehydrogenase	739.324	-2.23201	0.194027	-11.5036	1.26546e-30	2.26918e-29	down-regulated
NCU10397	phosphatidylinositol 4-kinase PIK1a	868.675	-2.23512	0.20864	-10.7128	8.86165e-27	1.30383e-25	down-regulated
NCU05726	mucin	1192.28	-2.23611	0.302231	-7.39867	1.37553e-13	8.37448e-13	down-regulated
NCU04765	hypothetical protein	476.818	-2.24022	0.253151	-8.84934	8.80399e-19	8.05074e-18	down-regulated
NCU02913	DNA repair protein rad5	480.683	-2.24658	0.201053	-11.1741	5.46263e-29	9.05278e-28	down-regulated
NCU01725	hypothetical protein	227.907	-2.24904	0.240183	-9.36387	7.68671e-21	7.99226e-20	down-regulated
NCU00782	pantothenate transporter liz1	450.938	-2.24937	0.173616	-12.956	2.17311e-38	5.51142e-37	down-regulated
NCU00236	flavoprotein oxygenase	496.725	-2.25737	0.326099	-6.92236	4.44178e-12	2.40448e-11	down-regulated
NCU05954	hypothetical protein	112.365	-2.25819	0.310382	-7.27552	3.45089e-13	2.03485e-12	down-regulated
NCU05594	L-galactose dehydrogenase	651.839	-2.26482	0.264067	-8.57668	9.76506e-18	8.32433e-17	down-regulated
NCU01704	NADP:D-xylose dehydrogenase	2620.86	-2.26796	0.174538	-12.994	1.32269e-38	3.39206e-37	down-regulated
NCU10063	sugar isomerase	103.952	-2.2723	0.275163	-8.25801	1.48123e-16	1.15836e-15	down-regulated
NCU00715	betaine aldehyde dehydrogenase	458.171	-2.27758	0.217876	-10.4536	1.41119e-25	1.96008e-24	down-regulated
NCU04808	hypothetical protein	1125.02	-2.27993	0.171707	-13.278	3.10597e-40	8.64118e-39	down-regulated
NCU07123	hypothetical protein	2589.89	-2.29008	0.184221	-12.4312	1.76994e-35	3.93458e-34	down-regulated
NCU04339	ribokinase	252.927	-2.29029	0.24412	-9.38183	6.48357e-21	6.77969e-20	down-regulated
NCU09233	FAD synthetase	216.095	-2.2919	0.215787	-10.6211	2.37714e-26	3.40477e-25	down-regulated
NCU00790	potassium transporter hak-1	11308	-2.29596	0.215037	-10.677	1.30368e-26	1.89085e-25	down-regulated
NCU06125	hypothetical protein	2867.25	-2.31578	0.189466	-12.2226	2.35308e-34	4.93234e-33	down-regulated
NCU06173	hypothetical protein	539.552	-2.31735	0.254749	-9.09659	9.32088e-20	9.09405e-19	down-regulated
NCU03606	replication factor-A protein 1	850.125	-2.31743	0.197437	-11.7376	8.17828e-32	1.54814e-30	down-regulated
NCU08603	ankyrin repeat protein	408.135	-2.32333	0.26444	-8.78583	1.55216e-18	1.38623e-17	down-regulated
NCU08752	acetylcholinesterase	227.388	-2.32605	0.232902	-9.98727	1.73285e-23	2.16158e-22	down-regulated
NCU08353	mRNA 3'-end-processing protein yth-1	281.609	-2.3299	0.228614	-10.1914	2.16645e-24	2.85778e-23	down-regulated
NCU09910	hypothetical protein	359.921	-2.33131	0.206637	-11.2822	1.60731e-29	2.72264e-28	down-regulated
NCU01140	NAD(P) transhydrogenase	4514.29	-2.3364	0.223155	-10.4699	1.18819e-25	1.66292e-24	down-regulated
NCU03257	ammonium transporter MEP1	8793.13	-2.3378	0.238697	-9.79399	1.19485e-22	1.42281e-21	down-regulated
NCU03158	alpha/beta hydrolase	260.788	-2.33798	0.232442	-10.0583	8.44019e-24	1.07924e-22	down-regulated
NCU11417	nucleoside-diphosphate-sugar epimerase	282.789	-2.3431	0.23571	-9.9406	2.77146e-23	3.40626e-22	down-regulated
NCU01171	DNA replication licensing factor mcm5	223.182	-2.34354	0.234173	-10.0077	1.40947e-23	1.77508e-22	down-regulated
NCU03913	2-oxoisovalerate dehydrogenase beta subunit	344.916	-2.34695	0.285139	-8.23088	1.85847e-16	1.44354e-15	down-regulated
NCU02127	methylcrotonoyl-CoA carboxylase subunit beta	763.142	-2.35364	0.347226	-6.7784	1.21517e-11	6.34971e-11	down-regulated
NCU09732	acetyl-CoA acetyltransferase	2746.54	-2.35627	0.163287	-14.4302	3.34115e-47	1.16636e-45	down-regulated
NCU04382	hypothetical protein	487.251	-2.36107	0.250378	-9.43004	4.09927e-21	4.361e-20	down-regulated
NCU08439	leptomycin B resistance protein pmd1	3144.66	-2.36205	0.2169	-10.89	1.2859e-27	1.96764e-26	down-regulated
NCU01141	CDP-diacylglycerol-glycerol-3-phosphate	257.27	-2.36844	0.232899	-10.1694	2.71511e-24	3.54083e-23	down-regulated
NCU03159	3' exoribonuclease	173.363	-2.36941	0.290476	-8.157	3.43445e-16	2.59307e-15	down-regulated
NCU08416	DUF1674 domain-containing protein	327.432	-2.37087	0.285653	-8.29982	1.04272e-16	8.23146e-16	down-regulated
NCU02751	S/T kinase mus-59 /yeast /family RAD53	322.791	-2.37145	0.229775	-10.3208	5.67641e-25	7.65273e-24	down-regulated
NCU06109	hypothetical protein	292.918	-2.37494	0.265126	-8.95781	3.31201e-19	3.10916e-18	down-regulated
NCU02307	hypothetical protein	4262.47	-2.38085	0.248131	-9.5951	8.38324e-22	9.38616e-21	down-regulated
NCU09272	hypothetical protein	141.82	-2.38263	0.370048	-6.4387	1.20504e-10	5.75624e-10	down-regulated
NCU07298	CAIB/BAIF family enzyme	458.167	-2.38326	0.29316	-8.12955	4.30894e-16	3.22416e-15	down-regulated
NCU16597	#N/A	232.557	-2.38591	0.212718	-11.2163	3.39087e-29	5.69133e-28	down-regulated
NCU05045	MFS monocarboxylate transporter	115.217	-2.38831	0.261579	-9.13036	6.8274e-20	6.71118e-19	down-regulated
NCU01421	hypothetical protein	199.207	-2.38864	0.218476	-10.9332	7.99984e-28	1.24275e-26	down-regulated
NCU05007	spindle poison sensitivity protein Scp3	539.644	-2.39068	0.189926	-12.5875	2.47522e-36	5.72418e-35	down-regulated
NCU04884	alpha/beta hydrolase fold protein	357.721	-2.3974	0.247812	-9.67428	3.87829e-22	4.47319e-21	down-regulated
NCU06012	hypothetical protein	170.71	-2.39854	0.227407	-10.5473	5.22574e-26	7.40393e-25	down-regulated
NCU08135	DNA mismatch repair protein msh6	443.581	-2.39978	0.250755	-9.5702	1.067e-21	1.17742e-20	down-regulated
NCU02777	molybdenum cofactor sulfurase	253.232	-2.40453	0.241162	-9.97061	2.04962e-23	2.53948e-22	down-regulated
NCU07263	carnitine/acyl carnitine carrier	1197.26	-2.40712	0.285549	-8.4298	3.46253e-17	2.83835e-16	down-regulated
NCU05922	hypothetical protein	432.589	-2.41042	0.252907	-9.53089	1.55942e-21	1.69432e-20	down-regulated
NCU07513	hypothetical protein	532.914	-2.41311	0.22455	-10.7464	6.15999e-27	9.18098e-26	down-regulated
NCU01266	phosphoinositide-specific phospholipase C	135.805	-2.41444	0.246914	-9.77843	1.39355e-22	1.653e-21	down-regulated
NCU07308	fatty acid synthase alpha subunit reductase	1087.4	-2.41556	0.224745	-10.748	6.05487e-27	9.03898e-26	down-regulated
NCU04285	hypothetical protein	474.536	-2.41745	0.266855	-9.05904	1.31607e-19	1.27591e-18	down-regulated
NCU07543	hypothetical protein	268.217	-2.41845	0.251734	-9.60716	7.45746e-22	8.39056e-21	down-regulated
NCU03421	C2H2 finger domain-containing protein	158.412	-2.41964	0.25539	-9.47429	2.68575e-21	2.87388e-20	down-regulated
NCU02086	hypothetical protein	1665.66	-2.42277	0.160952	-15.0528	3.30938e-51	1.3444e-49	down-regulated
NCU09770	acetyl-coa hydrolase	12086.7	-2.43016	0.243246	-9.99053	1.67684e-23	2.09456e-22	down-regulated
NCU06497	cell division cycle protein 123	368.879	-2.43208	0.265634	-9.15574	5.39884e-20	5.32976e-19	down-regulated
NCU04595	S/T kinase prk-11 /yeast BUD32 /family BUD32	181.195	-2.43667	0.303754	-8.02184	1.04173e-15	7.54866e-15	down-regulated
NCU07958	sporulation protein SPS19	1053.84	-2.43893	0.165566	-14.7309	4.08243e-49	1.52983e-47	down-regulated
NCU05639	hypothetical protein	580.012	-2.4444	0.336282	-7.26889	3.62461e-13	2.13318e-12	down-regulated
NCU04019	nicotinamide mononucleotide adenylyl	1696.09	-2.45427	0.20033	-12.2512	1.65584e-34	3.50282e-33	down-regulated
NCU02361	formamidase	204.302	-2.45516	0.210683	-11.6533	2.20658e-31	4.09264e-30	down-regulated
NCU09767	membrane transporter	106.73	-2.45709	0.313619	-7.83462	4.70271e-15	3.23413e-14	down-regulated
NCU02296	allantoinase	814.292	-2.4613	0.306816	-8.02209	1.03963e-15	7.53937e-15	down-regulated
NCU04885	alpha-xylosidase	700.088	-2.46226	0.33144	-7.42898	1.09438e-13	6.72526e-13	down-regulated
NCU04786	SNF2 family helicase/ATPase	355.059	-2.46238	0.265269	-9.28258	1.6542e-20	1.69311e-19	down-regulated
NCU02580	fumarate reductase Osm1	9569.7	-2.47038	0.203844	-12.1189	8.38356e-34	1.72577e-32	down-regulated
NCU08427	activator 1 subunit 3	199.535	-2.47285	0.275221	-8.98497	2.58809e-19	2.45721e-18	down-regulated
NCU06211	malate dehydrogenase, variant	6330.92	-2.47812	0.164769	-15.0399	4.01862e-51	1.61113e-49	down-regulated
NCU06627	hypothetical protein	597.033	-2.48025	0.207277	-11.9659	5.36089e-33	1.06764e-31	down-regulated
NCU07246	Swi4	477.262	-2.48067	0.190583	-13.0163	9.88913e-39	2.55034e-37	down-regulated
NCU03408	hypothetical protein	352.16	-2.48772	0.319793	-7.77915	7.30139e-15	4.94716e-14	down-regulated
NCU06543	acyl-CoA dehydrogenase	2368.78	-2.48836	0.193222	-12.8782	5.97106e-38	1.48564e-36	down-regulated
NCU06894	hypothetical protein	194.752	-2.48977	0.227506	-10.9438	7.11904e-28	1.11156e-26	down-regulated
NCU06056	hypothetical protein	581.376	-2.49244	0.204866	-12.1662	4.70521e-34	9.77343e-33	down-regulated
NCU03692	methyltransferase	115.348	-2.49534	0.256611	-9.72422	2.37722e-22	2.79452e-21	down-regulated
NCU00850	hypothetical protein	151.076	-2.49929	0.338677	-7.37957	1.58796e-13	9.62951e-13	down-regulated
NCU09909	urea active transporter	674.865	-2.51043	0.322272	-7.78981	6.7111e-15	4.56404e-14	down-regulated
NCU04569	5-oxoprolinase	3298.85	-2.52188	0.211556	-11.9206	9.24202e-33	1.82475e-31	down-regulated
NCU09335	hypothetical protein	926.08	-2.52397	0.260738	-9.68011	3.66328e-22	4.24119e-21	down-regulated
NCU06062	aerobactin siderophore biosynthesis protein	1731.56	-2.5258	0.14554	-17.3547	1.81785e-67	1.33517e-65	down-regulated
NCU07736	PEP5	2579.33	-2.53392	0.169486	-14.9506	1.54258e-50	6.07831e-49	down-regulated
NCU09169	NmrA family transcriptional regulator	475.252	-2.53426	0.228842	-11.0743	1.67212e-28	2.69328e-27	down-regulated
NCU04646	DNA primase large subunit	232.07	-2.54097	0.245722	-10.3408	4.60468e-25	6.25379e-24	down-regulated
NCU10001	hypothetical protein	465.004	-2.54707	0.211579	-12.0384	2.23211e-33	4.50396e-32	down-regulated
NCU04321	hypothetical protein	251.739	-2.54782	0.227673	-11.1907	4.52811e-29	7.51765e-28	down-regulated
NCU00696	SH3 domain-containing protein	1799.25	-2.54803	0.183775	-13.8649	1.03328e-43	3.31696e-42	down-regulated
NCU07241	hypothetical protein	117.808	-2.55577	0.306276	-8.34466	7.14195e-17	5.74674e-16	down-regulated
NCU07174	hypothetical protein	422.596	-2.55601	0.218332	-11.707	1.17412e-31	2.20441e-30	down-regulated
NCU04287	hypothetical protein	8155.72	-2.56207	0.177325	-14.4484	2.5649e-47	8.98793e-46	down-regulated
NCU10519	G-patch domain-containing protein	317.419	-2.56285	0.204655	-12.5228	5.6051e-36	1.27693e-34	down-regulated
NCU05028	kinesin	1380.94	-2.56372	0.160456	-15.9777	1.82711e-57	9.1167e-56	down-regulated
NCU08002	carnitine acetyl transferase	3259.16	-2.5666	0.188299	-13.6305	2.63812e-42	8.07353e-41	down-regulated
NCU04544	hypothetical protein	848.171	-2.57151	0.160549	-16.017	9.72683e-58	4.93382e-56	down-regulated
NCU03352	hypothetical protein	409.798	-2.57503	0.197328	-13.0495	6.39743e-39	1.67336e-37	down-regulated
NCU04419	2-oxoglutarate-dependent	1978.13	-2.57573	0.197632	-13.033	7.94274e-39	2.07166e-37	down-regulated
NCU06647	enoyl-CoA hydratase/isomerase	238.529	-2.57779	0.240824	-10.704	9.74321e-27	1.43124e-25	down-regulated
NCU00911	polysaccharide synthase Cps1p	16304.4	-2.59117	0.17633	-14.695	6.94115e-49	2.59052e-47	down-regulated
NCU08556	hypothetical protein	285.725	-2.59195	0.254492	-10.1848	2.31855e-24	3.04529e-23	down-regulated
NCU09864	2-oxoisovalerate dehydrogenase alpha subunit	616.159	-2.59624	0.319123	-8.13556	4.10045e-16	3.0807e-15	down-regulated
NCU05881	DUF500 and UBA/TS-N domain-containing protein	2926.88	-2.60594	0.257893	-10.1047	5.26347e-24	6.77754e-23	down-regulated
NCU00847	hypothetical protein	932.521	-2.60949	0.272796	-9.56572	1.11419e-21	1.22654e-20	down-regulated
NCU05936	hypothetical protein	481.31	-2.61035	0.191524	-13.6293	2.67978e-42	8.1467e-41	down-regulated
NCU04130	acylase ACY 1	2369.71	-2.6292	0.223744	-11.7509	6.98701e-32	1.33087e-30	down-regulated
NCU07175	APC amino acid permease	1218.94	-2.63609	0.238515	-11.0521	2.14213e-28	3.43827e-27	down-regulated
NCU08784	hypothetical protein	776.943	-2.64265	0.182152	-14.5079	1.07988e-47	3.85775e-46	down-regulated
NCU06255	hypothetical protein	1531.8	-2.65843	0.149146	-17.8243	4.57436e-71	3.74975e-69	down-regulated
NCU03031	succinate dehydrogenase cytochrome b small	3235.86	-2.66282	0.217109	-12.2649	1.39786e-34	2.97767e-33	down-regulated
NCU07553	hypothetical protein	389.694	-2.66561	0.196259	-13.5821	5.11274e-42	1.52899e-40	down-regulated
NCU05994	transcription factor TamA	1563.08	-2.68033	0.208834	-12.8347	1.04798e-37	2.5795e-36	down-regulated
NCU11414	plasma membrane zinc ion transporter	1060.73	-2.68468	0.251141	-10.6899	1.13433e-26	1.6557e-25	down-regulated
NCU00282	hypothetical protein	1522.44	-2.68674	0.206834	-12.9898	1.39726e-38	3.57332e-37	down-regulated
NCU09355	hypothetical protein	2513.02	-2.69135	0.237747	-11.3203	1.04167e-29	1.78092e-28	down-regulated
NCU04736	plasma membrane calcium-transporting ATPase 3	8959.2	-2.6914	0.210379	-12.7931	1.79212e-37	4.35277e-36	down-regulated
NCU08976	fatty acid elongase	1356.91	-2.69845	0.225609	-11.9607	5.70682e-33	1.13408e-31	down-regulated
NCU07307	fatty acid synthase beta subunit dehydratase	1448.92	-2.70136	0.272435	-9.91562	3.56037e-23	4.34678e-22	down-regulated
NCU04674	alpha-glucosidase	1186.11	-2.70373	0.289923	-9.32569	1.10261e-20	1.13615e-19	down-regulated
NCU07473	glycosyltransferase family 28 domain-containing	1793.66	-2.72623	0.22099	-12.3364	5.76535e-35	1.26028e-33	down-regulated
NCU02232	DNA primase small subunit	213.794	-2.73106	0.233436	-11.6994	1.28391e-31	2.40073e-30	down-regulated
NCU05046	calcium-transporting ATPase 3	5823.11	-2.73856	0.23185	-11.8118	3.39281e-32	6.58549e-31	down-regulated
NCU08594	hypothetical protein	543.642	-2.75362	0.225396	-12.2168	2.52833e-34	5.27559e-33	down-regulated
NCU04838	BTB domain and ankyrin repeat containing	922.977	-2.75458	0.185693	-14.834	8.82789e-50	3.40541e-48	down-regulated
NCU08115	DNA mismatch repair protein Msh3	183.502	-2.75949	0.328723	-8.39458	4.67571e-17	3.81579e-16	down-regulated
NCU00292	cholinesterase	659.766	-2.75995	0.241383	-11.4339	2.8315e-30	4.99924e-29	down-regulated
NCU05723	hypothetical protein	3421.14	-2.77098	0.269175	-10.2944	7.47124e-25	9.99905e-24	down-regulated
NCU03648	glutaminase A	3566.23	-2.77218	0.184271	-15.044	3.77908e-51	1.52174e-49	down-regulated
NCU09777	UPF0075 domain-containing protein	274.338	-2.77587	0.299382	-9.27201	1.82668e-20	1.85929e-19	down-regulated
NCU00947	hypothetical protein	147.585	-2.78095	0.36079	-7.70794	1.27867e-14	8.49457e-14	down-regulated
NCU09207	hypothetical protein	1749.96	-2.79013	0.220106	-12.6763	8.00518e-37	1.89422e-35	down-regulated
NCU00180	hypothetical protein	146.687	-2.79161	0.256753	-10.8727	1.55454e-27	2.36295e-26	down-regulated
NCU09266	methylmalonate-semialdehyde dehydrogenase	3682.7	-2.79345	0.163066	-17.1307	8.75626e-66	5.99934e-64	down-regulated
NCU02853	C2H2 type zinc finger domain-containing protein	702.77	-2.80493	0.205791	-13.63	2.65603e-42	8.10133e-41	down-regulated
NCU07491	hypothetical protein	3754.21	-2.80736	0.187865	-14.9435	1.71744e-50	6.7384e-49	down-regulated
NCU01154	hypothetical protein	832.249	-2.82063	0.182202	-15.4808	4.67623e-54	2.05418e-52	down-regulated
NCU09690	hypothetical protein	151.448	-2.82138	0.270913	-10.4143	2.13343e-25	2.93219e-24	down-regulated
NCU02482	2-methylcitrate synthase, variant 2	1784.1	-2.82826	0.170488	-16.5891	8.34995e-62	4.82144e-60	down-regulated
NCU04169	hypothetical protein	127.093	-2.84352	0.388981	-7.31016	2.66818e-13	1.58862e-12	down-regulated
NCU08755	beta-glucosidase 1	640.057	-2.84409	0.255405	-11.1356	8.41996e-29	1.38289e-27	down-regulated
NCU04292	branched-chain-amino-acid aminotransferase	463.774	-2.8506	0.235228	-12.1185	8.43287e-34	1.73204e-32	down-regulated
NCU09783	D-isomer specific 2-hydroxyacid dehydrogenase	232.212	-2.86962	0.261732	-10.964	5.69503e-28	8.98386e-27	down-regulated
NCU11288	xaa-Pro dipeptidase	414.225	-2.86989	0.274178	-10.4672	1.22143e-25	1.70684e-24	down-regulated
NCU09931	oxidoreductase	1473.1	-2.87614	0.22388	-12.8468	8.96239e-38	2.21524e-36	down-regulated
NCU03032	betaine lipid synthase	222.68	-2.88076	0.252729	-11.3986	4.2496e-30	7.43154e-29	down-regulated
NCU06043	GPR/FUN34 family protein	3062.07	-2.89608	0.171417	-16.895	4.90083e-64	3.23701e-62	down-regulated
NCU05239	chitin synthase A	636.172	-2.89697	0.249845	-11.5951	4.36557e-31	7.98413e-30	down-regulated
NCU01504	calcineurin binding protein	3169.93	-2.91482	0.153289	-19.0153	1.27523e-80	1.3774e-78	down-regulated
NCU07247	DUF6 domain-containing protein	296.058	-2.91485	0.212105	-13.7425	5.64944e-43	1.7642e-41	down-regulated
NCU07036	hypothetical protein	154.576	-2.93407	0.349548	-8.39388	4.70353e-17	3.83509e-16	down-regulated
NCU08009	DNA replication licensing factor mcm3	334.071	-2.93705	0.221379	-13.2671	3.59437e-40	9.96975e-39	down-regulated
NCU09395	hypothetical protein	204.129	-2.93923	0.295979	-9.93053	3.0662e-23	3.75844e-22	down-regulated
NCU09259	hypothetical protein	455.987	-2.94984	0.223875	-13.1763	1.20198e-39	3.24571e-38	down-regulated
NCU04332	epoxide hydrolase	467.414	-2.95314	0.226791	-13.0214	9.24683e-39	2.40496e-37	down-regulated
NCU08147	Na or K P-type ATPase	2605.74	-2.96313	0.187821	-15.7763	4.52847e-56	2.14309e-54	down-regulated
NCU05970	hypothetical protein	1931.1	-2.96381	0.197403	-15.014	5.94859e-51	2.37452e-49	down-regulated
NCU00090	pH-response transcription factor pacC/RIM101	1944.74	-2.96603	0.245539	-12.0797	1.35242e-33	2.76539e-32	down-regulated
NCU04522	hypothetical protein	1934.56	-2.9678	0.318756	-9.3106	1.27118e-20	1.30691e-19	down-regulated
NCU10040	hypothetical protein, variant	5591.51	-2.98144	0.171793	-17.3548	1.81436e-67	1.33517e-65	down-regulated
NCU06971	transcriptional activator xlnR	1149.62	-2.98792	0.193021	-15.4798	4.75224e-54	2.07763e-52	down-regulated
NCU04273	RNA-binding protein	199.495	-2.98958	0.264414	-11.3064	1.21928e-29	2.073e-28	down-regulated
NCU01231	carboxylic acid transporter	8123.53	-2.99551	0.180078	-16.6345	3.92052e-62	2.32221e-60	down-regulated
NCU16477	#N/A	540.975	-3.03233	0.189397	-16.0104	1.08056e-57	5.42109e-56	down-regulated
NCU10809	hypothetical protein	890.085	-3.0697	0.203036	-15.1189	1.21481e-51	5.02396e-50	down-regulated
NCU02941	hypothetical protein	712.615	-3.09041	0.268452	-11.512	1.14817e-30	2.06289e-29	down-regulated
NCU07530	transporter smf2	1191.93	-3.09193	0.206178	-14.9964	7.75193e-51	3.08097e-49	down-regulated
NCU09185	hypothetical protein	126.302	-3.10113	0.280924	-11.0391	2.47633e-28	3.96775e-27	down-regulated
NCU00129	AMP-binding domain-containing protein	1614.04	-3.19311	0.2549	-12.5269	5.32086e-36	1.21519e-34	down-regulated
NCU05067	golgi transport complex component Cog5	478.972	-3.19487	0.240818	-13.2667	3.61031e-40	9.98382e-39	down-regulated
NCU07375	MFS phosphate transporter	1139.03	-3.19676	0.32644	-9.7928	1.20898e-22	1.43778e-21	down-regulated
NCU07385	hypothetical protein	2720.82	-3.19722	0.203665	-15.6985	1.54909e-55	7.18293e-54	down-regulated
NCU05493	hypothetical protein	813.512	-3.20634	0.190876	-16.798	2.52209e-63	1.60801e-61	down-regulated
NCU04851	hypothetical protein	407.184	-3.23171	0.2289	-14.1184	2.92468e-45	9.98196e-44	down-regulated
NCU02776	cell division control protein Cdc6	206.165	-3.23262	0.236517	-13.6677	1.58428e-42	4.88096e-41	down-regulated
NCU02080	hypothetical protein	418.489	-3.25735	0.228563	-14.2514	4.39308e-46	1.51627e-44	down-regulated
NCU09274	hypothetical protein	165.686	-3.26833	0.265131	-12.3272	6.46362e-35	1.40622e-33	down-regulated
NCU04866	hypothetical protein	192.41	-3.27774	0.310323	-10.5623	4.4538e-26	6.32978e-25	down-regulated
NCU04848	hypothetical protein	1352.53	-3.29399	0.289334	-11.3847	4.98194e-30	8.66273e-29	down-regulated
NCU00591	methylcrotonoyl-CoA carboxylase subunit alpha	2170.91	-3.32559	0.222783	-14.9275	2.18363e-50	8.53102e-49	down-regulated
NCU03556	peroxisomal membrane protein Pmp47	1749.78	-3.32647	0.179021	-18.5814	4.54108e-77	4.25425e-75	down-regulated
NCU05499	homogentisate 1,2-dioxygenase	366.801	-3.32934	0.33587	-9.91257	3.67075e-23	4.47558e-22	down-regulated
NCU04949	hypothetical protein	325.017	-3.36046	0.294847	-11.3973	4.31232e-30	7.52689e-29	down-regulated
NCU03518	hypothetical protein	1035.86	-3.36745	0.212603	-15.8391	1.67165e-56	8.07759e-55	down-regulated
NCU02481	mitochondrial 2-methylisocitrate lyase	2774.59	-3.38882	0.161697	-20.9578	1.5933e-97	2.61215e-95	down-regulated
NCU00959	succinate dehydrogenase iron-sulfur protein,	3989.64	-3.41659	0.260519	-13.1145	2.71874e-39	7.29847e-38	down-regulated
NCU07942	hypothetical protein	133.137	-3.42333	0.421836	-8.11532	4.84508e-16	3.6106e-15	down-regulated
NCU09553	3-hydroxybutyryl CoA dehydrogenase	1222.59	-3.4307	0.180349	-19.0226	1.10876e-80	1.21185e-78	down-regulated
NCU00580	acyl-CoA thioesterase	1187.06	-3.43498	0.247098	-13.9013	6.21762e-44	2.0171e-42	down-regulated
NCU02500	clock-controlled pheromone CCG-4	361.664	-3.43506	0.268461	-12.7954	1.73912e-37	4.23524e-36	down-regulated
NCU00680	2-methylcitrate dehydratase	4193.64	-3.44415	0.172082	-20.0146	4.10981e-89	5.80495e-87	down-regulated
NCU01611	carnitine acetyl transferase	2442.35	-3.44804	0.231722	-14.8801	4.43937e-50	1.71974e-48	down-regulated
NCU03154	pantothenate kinase	699.965	-3.4484	0.269996	-12.772	2.34939e-37	5.67625e-36	down-regulated
NCU08325	inorganic phosphate transporter PHO84	136.855	-3.46358	0.421716	-8.21305	2.1564e-16	1.66369e-15	down-regulated
NCU12107	hypothetical protein	264.183	-3.46892	0.281835	-12.3084	8.16578e-35	1.764e-33	down-regulated
NCU04058	hypothetical protein	544.289	-3.50143	0.222703	-15.7224	1.06194e-55	4.97433e-54	down-regulated
NCU03076	delta-1-pyrroline-5-carboxylate dehydrogenase	1387.32	-3.503	0.302094	-11.5957	4.33187e-31	7.93831e-30	down-regulated
NCU08336	succinate dehydrogenase flavoprotein subunit	8690.98	-3.537	0.267893	-13.203	8.42831e-40	2.29615e-38	down-regulated
NCU04340	acetyltransferase	925.788	-3.53827	0.187511	-18.8696	2.02668e-79	2.11442e-77	down-regulated
NCU00264	hypothetical protein	305.221	-3.57751	0.274796	-13.0188	9.56988e-39	2.48195e-37	down-regulated
NCU10546	4-coumarate-CoA ligase	114.024	-3.58416	0.343337	-10.4392	1.64212e-25	2.27052e-24	down-regulated
NCU06895	cytochrome P450 4A5	374.463	-3.59995	0.33245	-10.8285	2.52171e-27	3.81413e-26	down-regulated
NCU09646	3-ketoacyl-CoA thiolase	5213.93	-3.62924	0.147563	-24.5945	1.44521e-133	4.91425e-131	down-regulated
NCU05805	serine hydroxymethyltransferase	1943.94	-3.64544	0.167316	-21.7877	3.03579e-105	6.05905e-103	down-regulated
NCU06724	glutamine synthetase	11449.5	-3.65322	0.266528	-13.7067	9.25369e-43	2.87021e-41	down-regulated
NCU02890	hypothetical protein	262.908	-3.67385	0.252028	-14.5771	3.92659e-48	1.41373e-46	down-regulated
NCU04797	fructose-1,6-bisphosphatase	6534.4	-3.67676	0.217835	-16.8787	6.45946e-64	4.23602e-62	down-regulated
NCU09273	hypothetical protein	127.828	-3.82479	0.359409	-10.6419	1.90248e-26	2.74202e-25	down-regulated
NCU02238	pantothenate transporter liz1	355	-3.83495	0.335166	-11.4419	2.58079e-30	4.56536e-29	down-regulated
NCU05807	isochorismatase family	671.495	-3.86717	0.229673	-16.8377	1.29103e-63	8.28879e-62	down-regulated
NCU08924	acyl-CoA dehydrogenase	4449.01	-3.88768	0.139964	-27.7762	8.40518e-170	6.43066e-167	down-regulated
NCU00721	proline-specific permease	3363	-3.89788	0.156094	-24.9714	1.25183e-137	4.59721e-135	down-regulated
NCU03857	hypothetical protein	11503.4	-3.90727	0.188075	-20.775	7.27936e-96	1.13274e-93	down-regulated
NCU09287	sugar transporter	7128.83	-3.98421	0.218206	-18.2589	1.75748e-74	1.5819e-72	down-regulated
NCU02704	branched-chain alpha-keto acid dehydrogenase E2	747.748	-4.02574	0.354556	-11.3543	7.0601e-30	1.22069e-28	down-regulated
NCU06918	purine permease	723.222	-4.06908	0.310336	-13.1119	2.81643e-39	7.53867e-38	down-regulated
NCU02727	glycine cleavage system T protein	368.672	-4.08182	0.260206	-15.6869	1.85837e-55	8.57373e-54	down-regulated
NCU11146	aminotransferase	1322.02	-4.2143	0.378933	-11.1215	9.86288e-29	1.61123e-27	down-regulated
NCU02092	hypothetical protein	278.859	-4.22714	0.302638	-13.9677	2.45524e-44	8.07943e-43	down-regulated
NCU08771	acetolactate synthase	2453.04	-4.291	0.248148	-17.2921	5.39665e-67	3.81128e-65	down-regulated
NCU09784	hypothetical protein	852.771	-4.32373	0.260501	-16.5978	7.2335e-62	4.2571e-60	down-regulated
NCU09698	hypothetical protein	228.833	-4.34265	0.383824	-11.3142	1.11646e-29	1.90524e-28	down-regulated
NCU10276	hypothetical protein	1588.16	-4.42251	0.315808	-14.0038	1.47797e-44	4.95229e-43	down-regulated
NCU08561	succinate/fumarate mitochondrial transporter	8749.47	-4.52097	0.25628	-17.6407	1.19882e-69	9.40717e-68	down-regulated
NCU03416	telomeric repeat binding factor 1	424.996	-4.65502	0.298717	-15.5834	9.44003e-55	4.24848e-53	down-regulated
NCU08441	non-ribosomal peptide synthetase	3812.75	-4.67155	0.23745	-19.6738	3.61621e-86	4.74292e-84	down-regulated
NCU05693	interferon-induced GTP-binding protein Mx2	317.903	-4.7024	0.30026	-15.6611	2.79122e-55	1.27494e-53	down-regulated
NCU00316	peroxisomal adenine nucleotide transporter 1	2199.38	-4.71389	0.182017	-25.8981	6.99415e-148	3.77725e-145	down-regulated
NCU04078	NAD-dependent methanol dehydrogenase	4115.04	-4.78146	0.27951	-17.1065	1.32635e-65	9.02013e-64	down-regulated
NCU02188	sugar transporter	940.462	-5.05219	0.299799	-16.8519	1.01552e-63	6.61241e-62	down-regulated
NCU08491	hypothetical protein	153.275	-5.05644	0.444442	-11.377	5.44118e-30	9.44337e-29	down-regulated
NCU08114	cdt-2	1100.14	-5.12819	0.313162	-16.3755	2.86016e-60	1.56304e-58	down-regulated
NCU09429	flavin-containing monooxygenase	8246.1	-5.13409	0.229166	-22.4034	3.64902e-111	8.81622e-109	down-regulated
NCU04230	isocitrate lyase	23776	-5.41866	0.319617	-16.9536	1.81038e-64	1.21322e-62	down-regulated
NCU10732	mitochondrial dicarboxylate transporter	15446.9	-5.80916	0.290283	-20.012	4.32493e-89	6.01624e-87	down-regulated
NCU09873	phosphoenolpyruvate carboxykinase	50540.1	-6.8257	0.333667	-20.4567	5.24063e-93	7.88758e-91	down-regulated
NCU10007	malate synthase, variant	50093.2	-7.15261	0.231971	-30.834	9.1747e-209	9.35922e-206	down-regulated
NCU03415	aldehyde dehydrogenase	45773.8	-7.26426	0.221444	-32.804	5.165e-236	9.48398e-233	down-regulated
NCU09968	hypothetical protein	801.809	-9.07626	0.553245	-16.4055	1.74719e-60	9.66324e-59	down-regulated

## Sheet: S3
Mclr-2Δsah-2 vs Mclr-2 P<0.01, log2FoldChange>2, Up-regulated genes: 360. Down-regulated genes 594
GeneID	Annotation	baseMean	log2FoldChange	lfcSE	stat	pvalue	padj
NCU09873	phosphoenolpyruvate carboxykinase	96713.8	8.16303	0.235321	34.689	1.15495e-263	5.02232e-260	up-regulated
NCU08986	hypothetical protein	36995.5	7.34185	0.259217	28.3231	1.79383e-176	2.22871e-173	up-regulated
NCU04028	hypothetical protein	83.7056	6.7885	0.658673	10.3063	6.59785e-25	1.24202e-23	up-regulated
NCU04874	alternative oxidase	2318.67	6.70222	0.352707	19.0023	1.63386e-80	2.49293e-78	up-regulated
NCU08674	pentatricopeptide repeat protein	19089.5	6.58033	0.253435	25.9646	1.2448e-148	9.84184e-146	up-regulated
NCU07309	guanine deaminase	2737.3	6.56253	0.202334	32.4342	9.04339e-231	1.96626e-227	up-regulated
NCU07953	alternative oxidase	87519.3	6.4174	0.280431	22.884	6.70124e-116	3.0674e-113	up-regulated
NCU10007	malate synthase, variant	20692.9	6.21648	0.221335	28.0863	1.4389e-173	1.56426e-170	up-regulated
NCU05693	interferon-induced GTP-binding protein Mx2	712.436	6.15737	0.337635	18.2368	2.63587e-74	3.27488e-72	up-regulated
NCU03408	hypothetical protein	3068.09	6.08593	0.290796	20.9285	2.94479e-97	7.13242e-95	up-regulated
NCU06425	hypothetical protein	14050.9	6.04739	0.161974	37.3355	4.35957e-305	3.79152e-301	up-regulated
NCU04591	pentachlorophenol monooxygenase	46197.1	5.93229	0.181582	32.6701	4.15404e-234	1.20426e-230	up-regulated
NCU08402	zinc-binding alcohol dehydrogenase	2529.82	5.89326	0.249202	23.6485	1.22162e-123	6.24969e-121	up-regulated
NCU04751	hypothetical protein	1540.19	5.75745	0.217083	26.5219	5.41407e-155	4.70862e-152	up-regulated
NCU00461	NAD-specific glutamate dehydrogenase	71221.1	5.68042	0.192818	29.4601	9.35737e-191	1.62762e-187	up-regulated
NCU10570	hypothetical protein	2513.91	5.44659	0.279035	19.5194	7.51248e-85	1.39013e-82	up-regulated
NCU05663	hypothetical protein	13.3351	5.27487	0.893923	5.90082	3.61708e-09	2.06959e-08	up-regulated
NCU10732	mitochondrial dicarboxylate transporter	8215.56	5.27025	0.209128	25.2011	3.89652e-140	2.824e-137	up-regulated
NCU08535	acetyl-CoA carboxylase	2732.22	5.128	0.311246	16.4757	5.48316e-61	5.07309e-59	up-regulated
NCU09187	hypothetical protein	11.2202	5.04404	0.908327	5.55311	2.80634e-08	1.46148e-07	up-regulated
NCU03813	formate dehydrogenase	11364.9	5.00355	0.233608	21.4186	8.97228e-102	2.60107e-99	up-regulated
NCU02727	glycine cleavage system T protein	523.275	4.94875	0.245013	20.1979	1.0205e-90	2.21882e-88	up-regulated
NCU16615	#N/A	15.1973	4.90215	0.803386	6.10187	1.04835e-09	6.33162e-09	up-regulated
NCU01326	hypothetical protein	9.89029	4.88271	0.918089	5.31833	1.04722e-07	5.09093e-07	up-regulated
NCU08900	FMN binding oxidoreductase	520.812	4.88029	0.266112	18.3393	4.02303e-75	5.07077e-73	up-regulated
NCU07941	aspartate aminotransferase	9542.21	4.82578	0.211493	22.8177	3.05953e-115	1.33044e-112	up-regulated
NCU09185	hypothetical protein	304.586	4.76674	0.295512	16.1304	1.55883e-58	1.29115e-56	up-regulated
NCU02477	ribosome biogenesis protein Sqt1	1224.68	4.75272	0.222051	21.4037	1.23351e-101	3.46058e-99	up-regulated
NCU09872	hypothetical protein	28.1796	4.74209	0.632833	7.49343	6.70953e-14	6.16186e-13	up-regulated
NCU01734	hypothetical protein	32.7019	4.65193	0.63366	7.34137	2.11414e-13	1.83866e-12	up-regulated
NCU00732	trichothecene C-15 hydroxylase	53.3052	4.5777	0.532839	8.59116	8.60979e-18	1.06212e-16	up-regulated
NCU02142	hypothetical protein	2550.15	4.53733	0.231902	19.5657	3.03117e-85	5.73089e-83	up-regulated
NCU07190	exoglucanase 3	69614.2	4.45022	0.398527	11.1667	5.93685e-29	1.40306e-27	up-regulated
NCU06731	hypothetical protein	230.422	4.44494	0.358254	12.4072	2.38737e-35	7.55016e-34	up-regulated
NCU06724	glutamine synthetase	15003.3	4.43686	0.1956	22.6833	6.55216e-114	2.71353e-111	up-regulated
NCU04019	nicotinamide mononucleotide adenylyl	4753.99	4.43649	0.198266	22.3764	6.67623e-111	2.32253e-108	up-regulated
NCU09520	hypothetical protein	1354.93	4.3717	0.193528	22.5895	5.49641e-113	2.07836e-110	up-regulated
NCU06549	pyridoxine 2	4457.27	4.36701	0.22266	19.6129	1.20026e-85	2.31971e-83	up-regulated
NCU06167	MFS monocarboxylate transporter	1362.95	4.34529	0.19579	22.1936	3.95772e-109	1.27483e-106	up-regulated
NCU04419	2-oxoglutarate-dependent	4788.51	4.33028	0.179421	24.1347	1.08015e-128	6.71005e-126	up-regulated
NCU11289	aldo-keto reductase	6.21947	4.31593	0.951316	4.5368	5.71145e-06	2.19595e-05	up-regulated
NCU08976	fatty acid elongase	3001.71	4.29181	0.228105	18.8151	5.67921e-79	8.23201e-77	up-regulated
NCU12151	hypothetical protein	5488.26	4.20001	0.345825	12.1449	6.10474e-34	1.80588e-32	up-regulated
NCU08441	non-ribosomal peptide synthetase	2166.93	4.15002	0.283688	14.6288	1.83951e-48	1.02553e-46	up-regulated
NCU00960	hypothetical protein	228.182	4.09737	0.343447	11.9302	8.24081e-33	2.32696e-31	up-regulated
NCU01449	GTP cyclohydrolase II, variant	11444	4.08345	0.151473	26.9583	4.55604e-160	4.40266e-157	up-regulated
NCU00846	hypothetical protein	82.6414	4.06745	0.393104	10.347	4.31793e-25	8.19935e-24	up-regulated
NCU06163	hypothetical protein	8.35363	4.06707	0.857911	4.74067	2.13014e-06	8.66099e-06	up-regulated
NCU01862	SWIRM domain-containing protein FUN19	1018.31	4.04486	0.206227	19.6136	1.18283e-85	2.31971e-83	up-regulated
NCU04697	cyanide hydratase	695.341	4.02741	0.366373	10.9926	4.14587e-28	9.29294e-27	up-regulated
NCU05688	hypothetical protein	4.72939	3.986	0.971312	4.10372	4.06554e-05	0.0001371	up-regulated
NCU06423	hypothetical protein	145.372	3.97426	0.344284	11.5436	7.95716e-31	2.07196e-29	up-regulated
NCU09603	hypothetical protein	12.5723	3.9113	0.858178	4.55769	5.17204e-06	1.9965e-05	up-regulated
NCU02777	molybdenum cofactor sulfurase	519.52	3.90931	0.248498	15.7317	9.167e-56	7.05534e-54	up-regulated
NCU05246	DNA repair and recombination protein RAD5C	2057.66	3.9089	0.212568	18.389	1.60989e-75	2.1214e-73	up-regulated
NCU01945	IMP-specific 5'-nucleotidase 1	3524.98	3.88625	0.178117	21.8186	1.54617e-105	4.8025e-103	up-regulated
NCU06864	cAMP-independent regulatory protein pac2	141.013	3.85018	0.42188	9.12625	7.09118e-20	9.91511e-19	up-regulated
NCU07520	endo-1,4-beta-glucanase	250.633	3.84463	0.326204	11.786	4.61119e-32	1.25324e-30	up-regulated
NCU03352	hypothetical protein	711.499	3.81302	0.213775	17.8366	3.67316e-71	4.2594e-69	up-regulated
NCU05751	cellulose-binding protein	3915.49	3.8123	0.695003	5.4853	4.12775e-08	2.1242e-07	up-regulated
NCU09160	HPP family protein	3200.41	3.81171	0.219097	17.3974	8.63279e-68	9.50372e-66	up-regulated
NCU16311	#N/A	124.978	3.79442	0.315081	12.0427	2.11907e-33	6.16374e-32	up-regulated
NCU09347	fructose-2,6-bisphosphatase	12783.6	3.7943	0.195133	19.4446	3.23559e-84	5.62799e-82	up-regulated
NCU07345	hypothetical protein	509.265	3.7677	0.38928	9.67865	3.7158e-22	5.80186e-21	up-regulated
NCU03107	MFS transporter	3828.3	3.76226	0.189478	19.856	9.78549e-88	1.97917e-85	up-regulated
NCU05037	dihydrodipicolinate synthetase	81.1446	3.74949	0.406136	9.2321	2.65373e-20	3.8211e-19	up-regulated
NCU05516	biotin apo-protein ligase	1527.1	3.74918	0.220167	17.0288	5.02664e-65	5.02491e-63	up-regulated
NCU09738	alpha-ketoglutarate dependent xanthine	2142.94	3.7441	0.246804	15.1703	5.55966e-52	3.60838e-50	up-regulated
NCU04797	fructose-1,6-bisphosphatase	5309.24	3.72457	0.176454	21.1079	6.73386e-99	1.77468e-96	up-regulated
NCU06332	alpha/beta hydrolase	3013.97	3.72398	0.190896	19.508	9.39447e-85	1.70216e-82	up-regulated
NCU06650	secretory phospholipase A2	63.6389	3.66448	0.415672	8.8158	1.18837e-18	1.54488e-17	up-regulated
NCU04481	mitochondrial ATPase	743.243	3.64527	0.195228	18.6719	8.38779e-78	1.19588e-75	up-regulated
NCU16352	#N/A	13.1244	3.62653	0.700681	5.17572	2.27035e-07	1.0542e-06	up-regulated
NCU04569	5-oxoprolinase	5108.59	3.5925	0.209441	17.1528	5.99137e-66	6.13022e-64	up-regulated
NCU05045	MFS monocarboxylate transporter	192.188	3.5799	0.249551	14.3454	1.13849e-46	5.59403e-45	up-regulated
NCU16653	#N/A	387.126	3.57253	0.313915	11.3806	5.22641e-30	1.30241e-28	up-regulated
NCU04568	pantothenate transporter liz1	30.5045	3.48736	0.479069	7.27945	3.35189e-13	2.85239e-12	up-regulated
NCU03761	hypothetical protein	831.487	3.48419	0.245518	14.1912	1.03919e-45	5.04905e-44	up-regulated
NCU05591	ABC transporter CDR4	1928.46	3.46976	0.331503	10.4668	1.22774e-25	2.40488e-24	up-regulated
NCU05805	serine hydroxymethyltransferase	1365.88	3.45288	0.189799	18.1923	5.93715e-74	7.17158e-72	up-regulated
NCU03639	lipase	169.717	3.43866	0.272004	12.6419	1.23949e-36	4.11444e-35	up-regulated
NCU05670	hypothetical protein	5.26171	3.43213	0.901857	3.80563	0.000141443	0.000434676	up-regulated
NCU00552	phytoene desaturase	7129.58	3.42302	0.253275	13.515	1.27481e-41	5.33028e-40	up-regulated
NCU07307	fatty acid synthase beta subunit dehydratase	1845.49	3.41182	0.352119	9.68939	3.34514e-22	5.26088e-21	up-regulated
NCU04172	hsp70-like protein	964.12	3.39278	0.183364	18.503	1.95193e-76	2.73805e-74	up-regulated
NCU10521	hypothetical protein	406.917	3.38356	0.271949	12.4419	1.54772e-35	4.9306e-34	up-regulated
NCU16482	#N/A	3.48162	3.37913	1.01816	3.31888	0.000903803	0.00238921	up-regulated
NCU04292	branched-chain-amino-acid aminotransferase	510.925	3.37727	0.218954	15.4246	1.1192e-53	7.78694e-52	up-regulated
NCU02560	hypothetical protein	1157.25	3.36104	0.219142	15.3373	4.30673e-53	2.92622e-51	up-regulated
NCU08980	alternative NADH-dehydrogenase	1860.94	3.3592	0.193698	17.3424	2.24947e-67	2.38581e-65	up-regulated
NCU04830	hypothetical protein	3464.46	3.34854	0.292363	11.4534	2.26197e-30	5.75215e-29	up-regulated
NCU04466	cyanamide hydratase	1609.21	3.33853	0.248654	13.4264	4.23447e-41	1.74536e-39	up-regulated
NCU09582	chitin deacetylase	10858.5	3.32792	0.637877	5.21719	1.81662e-07	8.55859e-07	up-regulated
NCU07452	NADPH dehydrogenase	270.999	3.32693	0.225584	14.7481	3.16602e-49	1.8235e-47	up-regulated
NCU02305	decaprenyl-diphosphate synthase subunit 1	660.404	3.31055	0.210544	15.7238	1.03862e-55	7.92354e-54	up-regulated
NCU00206	cellobiose dehydrogenase CDH-1	24381.9	3.29503	0.314307	10.4835	1.02882e-25	2.02435e-24	up-regulated
NCU01924	hypothetical protein	10612.1	3.28636	0.189544	17.3383	2.41856e-67	2.53424e-65	up-regulated
NCU04230	isocitrate lyase	4406.38	3.27053	0.291983	11.2011	4.02789e-29	9.57118e-28	up-regulated
NCU06063	long-chain-fatty-acid-CoA ligase	1470.53	3.26988	0.210901	15.5043	3.24548e-54	2.3136e-52	up-regulated
NCU04870	acetyl xylan esterase	3538.48	3.26861	0.398097	8.21057	2.20136e-16	2.49287e-15	up-regulated
NCU10052	hypothetical protein	422.665	3.26541	0.290999	11.2214	3.20237e-29	7.63042e-28	up-regulated
NCU00865	oxalate decarboxylase oxdC	48377.8	3.2572	0.172038	18.933	6.09411e-80	8.98313e-78	up-regulated
NCU16631	#N/A	11.8406	3.24873	0.677002	4.79871	1.59694e-06	6.61362e-06	up-regulated
NCU07308	fatty acid synthase alpha subunit reductase	1465.77	3.23564	0.32815	9.86023	6.19071e-23	1.01014e-21	up-regulated
NCU10063	sugar isomerase	149.201	3.23402	0.274296	11.7903	4.38153e-32	1.19455e-30	up-regulated
NCU02643	hypothetical protein	4.56448	3.23291	0.917591	3.52325	0.000426282	0.00120408	up-regulated
NCU05168	arginine transporter	860.392	3.23261	0.216355	14.9412	1.77622e-50	1.07276e-48	up-regulated
NCU00949	hypothetical protein	289.066	3.2321	0.429519	7.52494	5.27437e-14	4.87473e-13	up-regulated
NCU11356	phenazine biosynthesis PhzC/PhzF protein	247.279	3.22891	0.459137	7.03257	2.02759e-12	1.60018e-11	up-regulated
NCU00847	hypothetical protein	1076.08	3.20588	0.268305	11.9486	6.60112e-33	1.87614e-31	up-regulated
NCU05477	hypothetical protein	234.436	3.20166	0.32885	9.73593	2.11864e-22	3.36852e-21	up-regulated
NCU08570	hypothetical protein	89.8405	3.19533	0.317044	10.0785	6.87647e-24	1.1866e-22	up-regulated
NCU07541	hypothetical protein	481.305	3.19245	0.198471	16.0852	3.23941e-58	2.63301e-56	up-regulated
NCU03137	nuclear elongation and deformation protein 1	3466.84	3.19108	0.20325	15.7003	1.5055e-55	1.13855e-53	up-regulated
NCU07453	hypothetical protein	2192.52	3.17242	0.309253	10.2583	1.08593e-24	2.00944e-23	up-regulated
NCU02969	alkaline ceramidase	355.51	3.14292	0.293897	10.6939	1.08658e-26	2.23404e-25	up-regulated
NCU07546	multidrug resistance protein MDR	1058.48	3.13949	0.320356	9.79998	1.12603e-22	1.81353e-21	up-regulated
NCU09188	hypothetical protein	7.69879	3.13885	0.781517	4.01636	5.91036e-05	0.000193898	up-regulated
NCU02704	branched-chain alpha-keto acid dehydrogenase E2	334.736	3.13692	0.368997	8.50122	1.87613e-17	2.26621e-16	up-regulated
NCU08994	hypothetical protein	1072.21	3.13642	0.180664	17.3605	1.64167e-67	1.7847e-65	up-regulated
NCU09627	hypothetical protein	92.6631	3.11077	0.338516	9.18944	3.94906e-20	5.63957e-19	up-regulated
NCU06005	glycerol kinase	3850.59	3.10768	0.21568	14.4087	4.55904e-47	2.30523e-45	up-regulated
NCU08671	phosphomevalonate kinase	2862.36	3.09946	0.276105	11.2257	3.05009e-29	7.3076e-28	up-regulated
NCU07853	uricase	61656.9	3.09243	0.211682	14.6089	2.46623e-48	1.35752e-46	up-regulated
NCU08045	phosphatidylethanolamine N-methyltransferase	989.564	3.0721	0.22115	13.8915	7.13121e-44	3.23021e-42	up-regulated
NCU00848	integral membrane protein TmpA	670.641	3.05679	0.236924	12.902	4.38632e-38	1.58949e-36	up-regulated
NCU00074	hypothetical protein	1308.51	3.04865	0.267328	11.4041	3.98735e-30	9.99366e-29	up-regulated
NCU02504	DUF1640 domain-containing protein	892.397	3.02799	0.181663	16.6681	2.23459e-62	2.11242e-60	up-regulated
NCU07197	arsenate reductase	609.064	3.02596	0.26902	11.2481	2.36742e-29	5.70346e-28	up-regulated
NCU00353	hypothetical protein	5.39717	3.02243	0.845198	3.57601	0.000348881	0.00100106	up-regulated
NCU03762	hypothetical protein	106.603	3.0214	0.285314	10.5898	3.32432e-26	6.70802e-25	up-regulated
NCU04130	acylase ACY 1	2354.66	3.00725	0.18069	16.6431	3.39362e-62	3.17358e-60	up-regulated
NCU04452	12-oxophytodienoate reductase 1	3886.15	3.00102	0.215812	13.9057	5.84574e-44	2.6618e-42	up-regulated
NCU10040	hypothetical protein, variant	5807.21	2.99981	0.700613	4.2817	1.85473e-05	6.55982e-05	up-regulated
NCU05067	golgi transport complex component Cog5	334.552	2.99561	0.226671	13.2157	7.12508e-40	2.77878e-38	up-regulated
NCU06233	hypothetical protein	1433.34	2.99046	0.214997	13.9093	5.56314e-44	2.54645e-42	up-regulated
NCU00757	hypothetical protein	251.498	2.98933	0.294915	10.1363	3.81456e-24	6.81216e-23	up-regulated
NCU05842	hypothetical protein	127.637	2.98848	0.275764	10.8371	2.29642e-27	4.93134e-26	up-regulated
NCU07434	short-chain dehydrogenase/reductase SDR	145.674	2.95378	0.362407	8.15046	3.62556e-16	4.03217e-15	up-regulated
NCU05121	endoglucanase V	6032.48	2.94864	0.287792	10.2457	1.23668e-24	2.2787e-23	up-regulated
NCU08899	hypothetical protein	390.683	2.93526	0.228804	12.8288	1.13171e-37	4.0338e-36	up-regulated
NCU02608	hypothetical protein	589.157	2.93514	0.220542	13.3088	2.05845e-40	8.10059e-39	up-regulated
NCU16823	#N/A	78.1969	2.93263	0.352148	8.32783	8.23345e-17	9.57304e-16	up-regulated
NCU04029	thioesterase	54.5311	2.93095	0.41501	7.06237	1.63686e-12	1.29885e-11	up-regulated
NCU10351	pyridoxine kinase	347.706	2.9267	0.199954	14.6369	1.63461e-48	9.17173e-47	up-regulated
NCU08569	hypothetical protein	40.2954	2.92595	0.387158	7.5575	4.10877e-14	3.85064e-13	up-regulated
NCU06424	aminomethyl transferase	1125.32	2.92417	0.230378	12.693	6.46956e-37	2.2222e-35	up-regulated
NCU00288	hypothetical protein	67.7148	2.91949	0.315875	9.24253	2.40728e-20	3.48355e-19	up-regulated
NCU16461	#N/A	34.7229	2.90881	0.45607	6.37798	1.79437e-10	1.16286e-09	up-regulated
NCU03893	short-chain dehydrogenase/reductase SDR	21192	2.90235	0.222549	13.0414	7.11171e-39	2.66597e-37	up-regulated
NCU09581	hypothetical protein	358.334	2.89874	0.354549	8.17584	2.93803e-16	3.29704e-15	up-regulated
NCU02979	AMP deaminase	3002.77	2.89468	0.189425	15.2814	1.01761e-52	6.8078e-51	up-regulated
NCU02475	glycine dehydrogenase	5371.11	2.89	0.233386	12.3829	3.23305e-35	1.01065e-33	up-regulated
NCU03847	hypothetical protein	126.218	2.88923	0.426603	6.77264	1.2645e-11	9.15685e-11	up-regulated
NCU02802	mitochondrial ornithine carrier protein	730.262	2.88826	0.25053	11.5286	9.46737e-31	2.45053e-29	up-regulated
NCU05567	hypothetical protein	220.142	2.88062	0.490167	5.87681	4.18256e-09	2.37439e-08	up-regulated
NCU02129	hypothetical protein	27.9318	2.87988	0.471812	6.10389	1.03519e-09	6.26083e-09	up-regulated
NCU03271	hypothetical protein	148.648	2.87897	0.244119	11.7933	4.226e-32	1.15577e-30	up-regulated
NCU07897	hypothetical protein	338.166	2.8659	0.422399	6.78481	1.1624e-11	8.44561e-11	up-regulated
NCU05013	hypothetical protein	660.818	2.86345	0.201795	14.1899	1.05775e-45	5.08245e-44	up-regulated
NCU09459	hypothetical protein	76.4001	2.86272	0.358793	7.97877	1.47799e-15	1.55618e-14	up-regulated
NCU02853	C2H2 type zinc finger domain-containing protein	575.958	2.84671	0.248863	11.4389	2.67292e-30	6.77738e-29	up-regulated
NCU05159	acetylxylan esterase	6667.91	2.8236	0.309666	9.11822	7.63701e-20	1.06441e-18	up-regulated
NCU07207	hypothetical protein	16.7959	2.82066	0.646106	4.36563	1.26757e-05	4.61948e-05	up-regulated
NCU06625	cysteine dioxygenase	160.089	2.81005	0.236349	11.8894	1.34374e-32	3.76985e-31	up-regulated
NCU03991	sterol O-acyltransferase 1	875.563	2.79593	0.350943	7.9669	1.62705e-15	1.71106e-14	up-regulated
NCU03462	leucine Rich Repeat domain-containing protein	238.824	2.77988	0.214907	12.9352	2.84761e-38	1.03622e-36	up-regulated
NCU09524	hypothetical protein	2369.89	2.7762	0.233324	11.8985	1.20501e-32	3.39158e-31	up-regulated
NCU05104	exoglucanase 1	42.1708	2.77615	0.385481	7.20178	5.94298e-13	4.91313e-12	up-regulated
NCU08988	hypothetical protein	1051.16	2.77435	0.157903	17.57	4.17986e-69	4.72107e-67	up-regulated
NCU09732	acetyl-CoA acetyltransferase	2776.95	2.76794	0.152047	18.2045	4.758e-74	5.82821e-72	up-regulated
NCU09338	hypothetical protein	3.24297	2.76049	0.956653	2.88558	0.00390697	0.00899866	up-regulated
NCU05038	2OG-Fe(II) oxygenase	406.288	2.72243	0.188899	14.4121	4.34603e-47	2.22338e-45	up-regulated
NCU02702	glucokinase	1251.06	2.71976	0.238921	11.3835	5.05303e-30	1.26282e-28	up-regulated
NCU03270	hypothetical protein	1101.73	2.70795	0.186741	14.5011	1.19219e-47	6.36103e-46	up-regulated
NCU05752	indoleamine 2,3-dioxygenase	1539.04	2.70518	0.262311	10.3129	6.16273e-25	1.1677e-23	up-regulated
NCU05511	cytidine/deoxycytidylate deaminase	470.015	2.69212	0.217141	12.398	2.67873e-35	8.41043e-34	up-regulated
NCU02724	HLH transcription factor	1066.46	2.68612	0.225969	11.8871	1.38068e-32	3.84865e-31	up-regulated
NCU04537	monosaccharide transporter	81.5313	2.67973	0.306763	8.7355	2.42576e-18	3.08885e-17	up-regulated
NCU05692	hypothetical protein	271.88	2.67742	0.217774	12.2945	9.69734e-35	2.92839e-33	up-regulated
NCU08325	inorganic phosphate transporter PHO84	64.3621	2.67553	0.364116	7.34801	2.01177e-13	1.75639e-12	up-regulated
NCU04307	MSF1	1315.31	2.67387	0.204896	13.0499	6.36118e-39	2.40536e-37	up-regulated
NCU11424	carotenoid oxygenase 2	1973.18	2.67118	0.19435	13.7442	5.51956e-43	2.44917e-41	up-regulated
NCU02502	S-adenosyl-methionine-sterol-C	3613.08	2.66696	0.268792	9.92203	3.33884e-23	5.52289e-22	up-regulated
NCU08771	acetolactate synthase	678.296	2.65921	0.215987	12.3119	7.81488e-35	2.40163e-33	up-regulated
NCU07247	DUF6 domain-containing protein	201.175	2.6535	0.240276	11.0436	2.35455e-28	5.33268e-27	up-regulated
NCU03064	RSC complex subunit Rsc7	10329.7	2.64549	0.228291	11.5883	4.72643e-31	1.24187e-29	up-regulated
NCU09085	cyclin	1978.49	2.64395	0.330253	8.00583	1.18668e-15	1.25554e-14	up-regulated
NCU09141	pyridoxal reductase	2253.06	2.64141	0.279606	9.4469	3.49022e-21	5.27903e-20	up-regulated
NCU02855	endo-1,4-beta-xylanase A	77310.4	2.63578	0.361033	7.30065	2.86378e-13	2.45382e-12	up-regulated
NCU10045	pectinesterase	6789.56	2.62317	0.400636	6.54751	5.85046e-11	3.96891e-10	up-regulated
NCU03747	hypothetical protein	1081.43	2.61598	0.195803	13.3603	1.03214e-40	4.17511e-39	up-regulated
NCU06326	pectate lyase 1	6441.31	2.60514	0.221144	11.7803	4.93425e-32	1.33686e-30	up-regulated
NCU03768	lysophospholipase, variant 2	1104.85	2.605	0.176308	14.7752	2.11627e-49	1.2436e-47	up-regulated
NCU05143	rds1	1352.09	2.60302	0.340057	7.65465	1.93846e-14	1.87737e-13	up-regulated
NCU11414	plasma membrane zinc ion transporter	789.029	2.59491	0.180524	14.3743	7.49748e-47	3.72603e-45	up-regulated
NCU00682	S/T kinase pkac-2 /yeast /family PKA	7622.72	2.59304	0.164695	15.7445	7.48867e-56	5.81509e-54	up-regulated
NCU08561	succinate/fumarate mitochondrial transporter	1990.65	2.5799	0.273166	9.44447	3.57213e-21	5.39355e-20	up-regulated
NCU08005	NADPH-adrenodoxin reductase Arh1	640.285	2.57317	0.174343	14.7593	2.68098e-49	1.55443e-47	up-regulated
NCU03857	hypothetical protein	3969.52	2.572	0.25984	9.8984	4.22983e-23	6.98042e-22	up-regulated
NCU07200	metalloprotease 1	8244	2.57175	0.222929	11.5362	8.66993e-31	2.25082e-29	up-regulated
NCU16449	#N/A	55.2407	2.56727	0.367621	6.98347	2.87967e-12	2.2242e-11	up-regulated
NCU09764	hypothetical protein	520.682	2.56051	0.250706	10.2132	1.73057e-24	3.16193e-23	up-regulated
NCU08159	hypothetical protein	3738.64	2.54954	0.155247	16.4225	1.32009e-60	1.19592e-58	up-regulated
NCU11364	ketoreductase	117.886	2.54841	0.35599	7.15865	8.14726e-13	6.62832e-12	up-regulated
NCU02296	allantoinase	669.31	2.54735	0.22196	11.4766	1.72859e-30	4.42163e-29	up-regulated
NCU07530	transporter smf2	668.308	2.53425	0.175915	14.4061	4.73573e-47	2.38073e-45	up-regulated
NCU02333	arginase	577.327	2.53313	0.256376	9.8805	5.05783e-23	8.29961e-22	up-regulated
NCU10597	hypothetical protein	63.753	2.52828	0.314092	8.04948	8.31472e-16	8.8946e-15	up-regulated
NCU06109	hypothetical protein	251.196	2.52179	0.209865	12.0162	2.92012e-33	8.40935e-32	up-regulated
NCU09115	cytochrome P450 52A11	1279.61	2.51364	0.164321	15.2972	7.98454e-53	5.38307e-51	up-regulated
NCU09257	hypothetical protein	320.005	2.50939	0.197703	12.6927	6.49005e-37	2.2222e-35	up-regulated
NCU00449	hypothetical protein	2240.9	2.49807	0.312573	7.99195	1.32819e-15	1.40016e-14	up-regulated
NCU01517	glucoamylase	6866.66	2.48715	0.229989	10.8142	2.94757e-27	6.25244e-26	up-regulated
NCU08439	leptomycin B resistance protein pmd1	2687	2.48438	0.232132	10.7024	9.9159e-27	2.04357e-25	up-regulated
NCU00153	pyridine nucleotide-disulfide oxidoreductase	672.856	2.48274	0.292245	8.49543	1.97203e-17	2.37875e-16	up-regulated
NCU05924	endo-1,4-beta-xylanase	35451.5	2.47259	0.623128	3.96804	7.24672e-05	0.000234142	up-regulated
NCU01882	purine transporter	6422.82	2.47008	0.174835	14.128	2.5522e-45	1.21292e-43	up-regulated
NCU16318	#N/A	1557.84	2.46364	0.199624	12.3414	5.41968e-35	1.68339e-33	up-regulated
NCU05571	hypothetical protein	73.1494	2.46359	0.332253	7.41481	1.21802e-13	1.08759e-12	up-regulated
NCU00803	MFS transporter, variant	322.899	2.46054	0.229858	10.7046	9.68452e-27	2.00062e-25	up-regulated
NCU00083	hypothetical protein	3163.52	2.46023	0.152574	16.1248	1.70744e-58	1.40091e-56	up-regulated
NCU06699	cation diffusion facilitator 1	2872.21	2.45379	0.224351	10.9373	7.64674e-28	1.69221e-26	up-regulated
NCU11365	aminotransferase	912.649	2.45129	0.225315	10.8794	1.4453e-27	3.15033e-26	up-regulated
NCU02959	hypothetical protein	1102.91	2.45041	0.286807	8.54377	1.2991e-17	1.59355e-16	up-regulated
NCU05001	ent-kaurene oxidase	528.603	2.44846	0.193636	12.6446	1.19772e-36	4.00637e-35	up-regulated
NCU03010	L-aminoadipate-semialdehyde dehydrogenase large	611.57	2.44618	0.271294	9.01672	1.93811e-19	2.6296e-18	up-regulated
NCU06700	alpha/beta hydrolase	1165.31	2.44197	0.323336	7.55243	4.27197e-14	3.97787e-13	up-regulated
NCU02566	alanyl-tRNA synthetase	10461.1	2.44166	0.219143	11.1419	7.84659e-29	1.8394e-27	up-regulated
NCU08785	feruloyl esterase D	1994.33	2.43469	0.715525	3.40266	0.000667327	0.00181197	up-regulated
NCU10282	hypothetical protein	2005.4	2.4299	0.27671	8.78141	1.61434e-18	2.08307e-17	up-regulated
NCU05691	hypothetical protein	724.511	2.42904	0.181855	13.357	1.07784e-40	4.33979e-39	up-regulated
NCU05390	mitochondrial phosphate carrier protein	6721.4	2.42503	0.177708	13.6462	2.12817e-42	9.34783e-41	up-regulated
NCU08418	tripeptidyl-peptidase	5941.91	2.4102	0.162165	14.8626	5.76288e-50	3.43286e-48	up-regulated
NCU08648	nuclease PA3	426.273	2.40784	0.217918	11.0493	2.20947e-28	5.01718e-27	up-regulated
NCU03297	cytochrome c peroxidase, variant	9157.16	2.40306	0.176625	13.6055	3.71672e-42	1.60817e-40	up-regulated
NCU07478	mitochondrial carrier protein	717.457	2.40303	0.200276	11.9986	3.6131e-33	1.03365e-31	up-regulated
NCU04952	beta-D-glucoside glucohydrolase	81.4081	2.40267	0.328466	7.31484	2.57693e-13	2.21458e-12	up-regulated
NCU09407	patatin family phospholipase	537.939	2.38596	0.26063	9.15456	5.45785e-20	7.7182e-19	up-regulated
NCU07506	fumarylacetoacetate hydrolase, variant	1229.86	2.37983	0.175533	13.5578	7.1285e-42	3.05402e-40	up-regulated
NCU04106	hypothetical protein	414.249	2.37906	0.245767	9.68012	3.66269e-22	5.7292e-21	up-regulated
NCU07298	CAIB/BAIF family enzyme	362.438	2.37562	0.282001	8.42417	3.63308e-17	4.31652e-16	up-regulated
NCU02740	hypothetical protein	8.89688	2.37134	0.688116	3.44613	0.000568678	0.00156711	up-regulated
NCU03651	NADP-dependent malic enzyme	27440	2.37123	0.234362	10.1178	4.60602e-24	8.12547e-23	up-regulated
NCU07159	proteinase T	388.993	2.36567	0.289207	8.17985	2.84186e-16	3.19737e-15	up-regulated
NCU05517	mitochondrial genome maintenance protein MGM101	692.076	2.36053	0.162954	14.4859	1.48808e-47	7.7963e-46	up-regulated
NCU10070	hypothetical protein	125.768	2.35418	0.459264	5.12597	2.96006e-07	1.34783e-06	up-regulated
NCU03512	hypothetical protein	22.1536	2.35199	0.463288	5.07673	3.83992e-07	1.71966e-06	up-regulated
NCU03273	NF-X1 finger transcription factor	3846.38	2.34366	0.187511	12.4988	7.58161e-36	2.4512e-34	up-regulated
NCU08693	hsp70-like protein	16150.8	2.34285	0.225021	10.4117	2.19347e-25	4.22049e-24	up-regulated
NCU02282	aureobasidin-resistance protein	1368.63	2.3274	0.260726	8.92661	4.39256e-19	5.85025e-18	up-regulated
NCU06303	alcohol dehydrogenase	236.347	2.32503	0.248068	9.37254	7.08057e-21	1.06172e-19	up-regulated
NCU05687	hypothetical protein	28.9481	2.32355	0.413273	5.6223	1.8843e-08	9.96821e-08	up-regulated
NCU08856	myo-inositol oxygenase	57.1254	2.31844	0.445717	5.20159	1.97593e-07	9.26398e-07	up-regulated
NCU06062	aerobactin siderophore biosynthesis protein	1218.66	2.31497	0.196603	11.7748	5.26107e-32	1.42098e-30	up-regulated
NCU09443	hypothetical protein	209.74	2.3127	0.263044	8.79206	1.46845e-18	1.90329e-17	up-regulated
NCU09874	hypothetical protein	7523.16	2.31154	0.250334	9.23383	2.61112e-20	3.76599e-19	up-regulated
NCU04699	methylene-fatty-acyl-phospholipid synthase	830.098	2.30883	0.216675	10.6557	1.63983e-26	3.33995e-25	up-regulated
NCU09116	aromatic aminotransferase Aro8	342.609	2.30399	0.281131	8.19543	2.49697e-16	2.81662e-15	up-regulated
NCU06895	cytochrome P450 4A5	130.598	2.29899	0.31042	7.40606	1.30107e-13	1.15817e-12	up-regulated
NCU09233	FAD synthetase	171.566	2.29326	0.227135	10.0965	5.72781e-24	1.00231e-22	up-regulated
NCU02274	serine hydroxymethyltransferase	3395.74	2.29147	0.211825	10.8178	2.83624e-27	6.03099e-26	up-regulated
NCU02567	hypothetical protein	459.779	2.29014	0.19263	11.8888	1.35307e-32	3.78381e-31	up-regulated
NCU09169	NmrA family transcriptional regulator	330.341	2.28528	0.308983	7.39615	1.40188e-13	1.24156e-12	up-regulated
NCU02703	hypothetical protein	2025.41	2.28469	0.337823	6.76297	1.3519e-11	9.74917e-11	up-regulated
NCU06616	S-adenosylmethionine-dependent	2712.66	2.27201	0.344982	6.58589	4.52171e-11	3.11118e-10	up-regulated
NCU07531	copper-transporting ATPase	62.8868	2.27054	0.337054	6.73645	1.62306e-11	1.16275e-10	up-regulated
NCU08699	bli-4 protein	869.636	2.26839	0.300182	7.55673	4.1332e-14	3.86521e-13	up-regulated
NCU16897	#N/A	17.0242	2.26743	0.502377	4.5134	6.37969e-06	2.43032e-05	up-regulated
NCU00073	hypothetical protein	1233.33	2.2631	0.15493	14.6072	2.52533e-48	1.38131e-46	up-regulated
NCU01427	geranylgeranyl pyrophosphate synthetase	549.678	2.26235	0.224323	10.0852	6.42031e-24	1.11009e-22	up-regulated
NCU05153	carbohydrate O-acetyltransferase	530.765	2.2606	0.199309	11.3422	8.10889e-30	1.98656e-28	up-regulated
NCU04528	laccase	587.057	2.25403	0.430295	5.23835	1.62021e-07	7.67898e-07	up-regulated
NCU04360	hypothetical protein	4904.51	2.24158	0.168146	13.3311	1.52556e-40	6.03081e-39	up-regulated
NCU06619	neutral amino acid permease	8805.71	2.23526	0.179002	12.4874	8.75059e-36	2.80826e-34	up-regulated
NCU03913	2-oxoisovalerate dehydrogenase beta subunit	255.895	2.23504	0.268017	8.33918	7.48052e-17	8.73262e-16	up-regulated
NCU02776	cell division control protein Cdc6	89.2473	2.23245	0.272267	8.19948	2.41431e-16	2.72692e-15	up-regulated
NCU00959	succinate dehydrogenase iron-sulfur protein,	1521.78	2.23224	0.262824	8.49327	2.00903e-17	2.42002e-16	up-regulated
NCU10051	flavohemoglobin	71260.9	2.23219	0.28679	7.78337	7.06194e-15	7.15824e-14	up-regulated
NCU09411	hypothetical protein	45.1691	2.22934	0.385831	5.77802	7.55848e-09	4.17372e-08	up-regulated
NCU09136	hypothetical protein	4000.18	2.2287	0.173413	12.852	8.38334e-38	3.0128e-36	up-regulated
NCU07693	stu-1	597.607	2.2254	0.251582	8.84563	9.10143e-19	1.1957e-17	up-regulated
NCU01772	DNA-directed RNA polymerase III polypeptide	196.514	2.224	0.262692	8.46618	2.53582e-17	3.03775e-16	up-regulated
NCU05780	glutathione transferase	1732.29	2.22288	0.299628	7.4188	1.18185e-13	1.05965e-12	up-regulated
NCU03413	hypothetical protein	53.8021	2.21974	0.357207	6.21414	5.16056e-10	3.2081e-09	up-regulated
NCU04990	S/T kinase stk-17/fi /yeast SKS1/VHS1 /family RAN	1361.17	2.21746	0.165124	13.4291	4.08515e-41	1.69184e-39	up-regulated
NCU05259	acyl-CoA desaturase 1	29951.2	2.21743	0.20684	10.7205	8.15328e-27	1.69234e-25	up-regulated
NCU00068	hypothetical protein	4637.8	2.21603	0.206267	10.7435	6.35997e-27	1.33284e-25	up-regulated
NCU06559	3-hydroxyisobutyrate dehydrogenase	299.132	2.21251	0.18986	11.6533	2.20658e-31	5.81534e-30	up-regulated
NCU07760	endoglucanase IV	1326.83	2.21094	0.275983	8.01116	1.13636e-15	1.20523e-14	up-regulated
NCU00054	hypothetical protein	312.953	2.2083	0.364111	6.06491	1.32031e-09	7.91603e-09	up-regulated
NCU02856	hypothetical protein	247.454	2.20291	0.345961	6.3675	1.92135e-10	1.24238e-09	up-regulated
NCU02398	hypothetical protein	552.54	2.19966	0.242245	9.08033	1.08249e-19	1.49435e-18	up-regulated
NCU04322	hypothetical protein	182.217	2.19772	0.218064	10.0783	6.89057e-24	1.18668e-22	up-regulated
NCU01086	benzoate 4-monooxygenase	1262.08	2.19367	0.253026	8.66976	4.3304e-18	5.43455e-17	up-regulated
NCU07649	integral membrane protein	631.572	2.19103	0.192985	11.3533	7.13858e-30	1.75379e-28	up-regulated
NCU09256	hypothetical protein	195.008	2.191	0.231191	9.47702	2.6165e-21	4.02044e-20	up-regulated
NCU04851	hypothetical protein	172.153	2.1874	0.272571	8.02506	1.01479e-15	1.08025e-14	up-regulated
NCU04583	acetyltransferase	1337.69	2.18145	0.347905	6.27026	3.60452e-10	2.26835e-09	up-regulated
NCU05933	hypothetical protein	112.35	2.17949	0.320652	6.79705	1.06785e-11	7.79772e-11	up-regulated
NCU02915	hypothetical protein	463.403	2.17715	0.288188	7.55464	4.20011e-14	3.91515e-13	up-regulated
NCU03350	xanthine dehydrogenase	567.33	2.17623	0.207424	10.4917	9.4323e-26	1.86863e-24	up-regulated
NCU01045	ribonuclease T1, variant	2120.45	2.17043	0.239034	9.08003	1.08546e-19	1.49607e-18	up-regulated
NCU02955	elongation factor G 1	1140.73	2.16822	0.325178	6.66779	2.59681e-11	1.8287e-10	up-regulated
NCU05607	DUF602 domain-containing protein	40.5128	2.16599	0.380577	5.69133	1.26055e-08	6.75894e-08	up-regulated
NCU01411	MFS multidrug resistance transporter	213.881	2.1554	0.206541	10.4357	1.70384e-25	3.30028e-24	up-regulated
NCU03076	delta-1-pyrroline-5-carboxylate dehydrogenase	472.433	2.15401	0.22724	9.47901	2.56696e-21	3.95129e-20	up-regulated
NCU04467	hypothetical protein	1098.73	2.15211	0.154243	13.9527	3.02747e-44	1.40801e-42	up-regulated
NCU01241	mitochondrial carrier protein	684.956	2.15002	0.25706	8.36386	6.06993e-17	7.12418e-16	up-regulated
NCU06656	transcriptional activator protein acu-15	6285.6	2.14755	0.26661	8.05502	7.9465e-16	8.53218e-15	up-regulated
NCU09046	hypothetical protein	9.77045	2.14614	0.684079	3.13727	0.00170529	0.0042802	up-regulated
NCU10270	hypothetical protein	886.712	2.13929	0.197029	10.8578	1.83135e-27	3.94238e-26	up-regulated
NCU07188	GTP cyclohydrolase-2	1085.58	2.13771	0.244215	8.75339	2.07038e-18	2.64407e-17	up-regulated
NCU00988	MFS quinate transporter	847.265	2.13528	0.210718	10.1334	3.9295e-24	7.00304e-23	up-regulated
NCU02887	voltage-gated potassium channel beta-2 subunit	1318.16	2.13117	0.216689	9.83515	7.94467e-23	1.29149e-21	up-regulated
NCU11293	hypothetical protein	6.54501	2.12791	0.710735	2.99396	0.00275378	0.00659224	up-regulated
NCU04108	isoamyl alcohol oxidase	698.595	2.12246	0.210121	10.1012	5.45863e-24	9.59065e-23	up-regulated
NCU05060	hypothetical protein	57.8285	2.12212	0.35202	6.0284	1.65586e-09	9.81666e-09	up-regulated
NCU03556	peroxisomal membrane protein Pmp47	668.899	2.11663	0.19555	10.824	2.64996e-27	5.64869e-26	up-regulated
NCU01343	TPR repeat protein	552.471	2.11323	0.210177	10.0545	8.77477e-24	1.4993e-22	up-regulated
NCU03365	hypothetical protein	153.768	2.11306	0.276407	7.64475	2.09347e-14	2.02075e-13	up-regulated
NCU06991	hypothetical protein	189.934	2.10894	0.259137	8.13834	4.00736e-16	4.43975e-15	up-regulated
NCU00021	hypothetical protein	455.361	2.10768	0.317907	6.62985	3.36019e-11	2.33415e-10	up-regulated
NCU06261	uracil phosphoribosyltransferase	1007.74	2.09882	0.214698	9.77567	1.43202e-22	2.29361e-21	up-regulated
NCU02773	hypothetical protein	1112.89	2.09264	0.260032	8.04762	8.44225e-16	9.01993e-15	up-regulated
NCU00936	succinate semialdehyde dehydrogenase	355.706	2.0922	0.224119	9.33524	1.00759e-20	1.50052e-19	up-regulated
NCU00582	cryptochrome DASH	7208.41	2.0893	0.196497	10.6327	2.09927e-26	4.2558e-25	up-regulated
NCU07507	hypothetical protein	71.0361	2.08728	0.313218	6.664	2.66469e-11	1.87195e-10	up-regulated
NCU16329	#N/A	1901.35	2.08676	0.16964	12.3011	8.93495e-35	2.73617e-33	up-regulated
NCU04180	mitochondrial folate carrier protein Flx1	608.668	2.08355	0.289058	7.20807	5.67486e-13	4.71838e-12	up-regulated
NCU01147	tyrosine decarboxylase	300.887	2.08269	0.212649	9.79404	1.19426e-22	1.91987e-21	up-regulated
NCU05425	2-oxoglutarate dehydrogenase E1 component	11929.2	2.07993	0.302588	6.87381	6.25098e-12	4.67453e-11	up-regulated
NCU02705	F1F0 ATP synthase assembly protein Atp10	160.288	2.07933	0.238447	8.72029	2.7749e-18	3.51798e-17	up-regulated
NCU06006	S/T kinase stk-37 /yeast /family	389.441	2.07823	0.17611	11.8007	3.86877e-32	1.06477e-30	up-regulated
NCU07535	hypothetical protein	719.132	2.07699	0.205681	10.0981	5.63278e-24	9.87668e-23	up-regulated
NCU08767	S/T kinase stk-52 /yeast RIO1 /family RIO	100.974	2.07398	0.302942	6.84615	7.58626e-12	5.6247e-11	up-regulated
NCU16992	#N/A	196.016	2.06592	0.226782	9.10975	8.25752e-20	1.14722e-18	up-regulated
NCU07828	hypothetical protein	316.955	2.05965	0.211232	9.75067	1.83249e-22	2.92425e-21	up-regulated
NCU04525	hypothetical protein	308.744	2.05898	0.229719	8.96305	3.15822e-19	4.23221e-18	up-regulated
NCU02326	hypothetical protein	137.302	2.05813	0.303866	6.77317	1.25995e-11	9.13148e-11	up-regulated
NCU00999	hypothetical protein	1791.49	2.05586	0.29589	6.94807	3.70323e-12	2.83513e-11	up-regulated
NCU00166	isochorismatase domain-containing protein 2A	41.666	2.05571	0.398409	5.1598	2.47216e-07	1.14425e-06	up-regulated
NCU04075	hypothetical protein	1236.58	2.05251	0.165756	12.3827	3.24216e-35	1.01065e-33	up-regulated
NCU08772	cyclin-dependent protein kinase complex	2112.36	2.04976	0.194736	10.5259	6.56617e-26	1.31278e-24	up-regulated
NCU04039	GNAT family N-acetyltransferase	560.616	2.0494	0.279058	7.34399	2.07322e-13	1.80489e-12	up-regulated
NCU01516	mitochondrial co-chaperone GrpE	906.089	2.04548	0.225426	9.07388	1.14852e-19	1.5755e-18	up-regulated
NCU09043	caleosin domain-containing protein	2915.26	2.04027	0.187799	10.8641	1.70907e-27	3.70668e-26	up-regulated
NCU03783	transmembrane domain transporter	2071.36	2.03882	0.151432	13.4635	2.56313e-41	1.06658e-39	up-regulated
NCU09157	hypothetical protein	445.476	2.03817	0.286855	7.10523	1.20119e-12	9.64613e-12	up-regulated
NCU07067	mannosyl-oligosaccharide alpha-1,2-mannosidase	6008.11	2.03772	0.199036	10.238	1.33987e-24	2.4636e-23	up-regulated
NCU00836	hypothetical protein	1568.37	2.03472	0.233313	8.72098	2.75802e-18	3.50168e-17	up-regulated
NCU08174	hypothetical protein	266.827	2.03135	0.21491	9.45214	3.31986e-21	5.05653e-20	up-regulated
NCU06471	pyrroline-5-carboxylate reductase	65.1405	2.0297	0.313785	6.46843	9.90247e-11	6.5792e-10	up-regulated
NCU01886	hypothetical protein	7145.47	2.02583	0.263457	7.68942	1.47802e-14	1.45083e-13	up-regulated
NCU08784	hypothetical protein	429.075	2.02118	0.193789	10.4298	1.81273e-25	3.50341e-24	up-regulated
NCU08138	cytochrome C1 heme lyase	144.633	2.01257	0.294812	6.82663	8.6933e-12	6.40183e-11	up-regulated
NCU09564	phosphate-repressible phosphate permease	40.8683	2.01213	0.396805	5.07083	3.96093e-07	1.77021e-06	up-regulated
NCU07158	hypothetical protein	1945.93	2.00847	0.157067	12.7873	1.92971e-37	6.76723e-36	up-regulated
NCU09426	hypothetical protein	13.9872	2.00513	0.56896	3.5242	0.00042477	0.00120098	up-regulated
NCU04757	hypothetical protein	2924.85	2.00251	0.216284	9.25872	2.06903e-20	3.00909e-19	up-regulated
NCU07442	betaine aldehyde dehydrogenase	4159.1	-2.00267	0.262395	-7.63225	2.30687e-14	2.21934e-13	down-regulated
NCU09472	hypothetical protein	9.581	-2.0073	0.667846	-3.00563	0.00265032	0.00637264	down-regulated
NCU03754	hypothetical protein	1461.25	-2.00861	0.280463	-7.16178	7.96381e-13	6.49802e-12	down-regulated
NCU09758	Ras guanine-nucleotide exchange protein	545.929	-2.01104	0.330718	-6.08084	1.19552e-09	7.20544e-09	down-regulated
NCU08383	hypothetical protein	24.587	-2.01144	0.468898	-4.28971	1.78907e-05	6.35344e-05	down-regulated
NCU02172	hypothetical protein	1128.04	-2.01267	0.33476	-6.01228	1.82928e-09	1.08079e-08	down-regulated
NCU09535	hypothetical protein	1358.57	-2.01309	0.160464	-12.5454	4.21032e-36	1.37658e-34	down-regulated
NCU02346	hypothetical protein	10.2279	-2.01333	0.61515	-3.2729	0.00106449	0.00277181	down-regulated
NCU07237	hypothetical protein	117.903	-2.01491	0.276755	-7.28047	3.32657e-13	2.83362e-12	down-regulated
NCU05166	hypothetical protein	48.7492	-2.01752	0.380108	-5.30776	1.10984e-07	5.3833e-07	down-regulated
NCU01845	phosphoglycerate mutase family domain-containing	2353.41	-2.01945	0.257632	-7.83851	4.55912e-15	4.67579e-14	down-regulated
NCU05188	FAD monooxygenase	794.311	-2.01958	0.239557	-8.43047	3.44274e-17	4.09597e-16	down-regulated
NCU07914	phosphoglycerate kinase	25544.6	-2.02015	0.212342	-9.51367	1.84058e-21	2.84325e-20	down-regulated
NCU00097	hypothetical protein	42.112	-2.0235	0.447856	-4.51819	6.23706e-06	2.38224e-05	down-regulated
NCU00886	hypothetical protein	94.5854	-2.02377	0.275063	-7.35747	1.87428e-13	1.64188e-12	down-regulated
NCU08092	nipsnap family protein	3384.79	-2.02474	0.278357	-7.27389	3.49281e-13	2.9636e-12	down-regulated
NCU07917	hypothetical protein	211.802	-2.02531	0.243708	-8.31038	9.53952e-17	1.10473e-15	down-regulated
NCU07110	hypothetical protein	1532.54	-2.02663	0.221376	-9.1547	5.45069e-20	7.7182e-19	down-regulated
NCU09490	hypothetical protein	25.1709	-2.02696	0.591293	-3.42802	0.000608002	0.0016665	down-regulated
NCU10965	hypothetical protein	89.7564	-2.02865	0.281787	-7.19923	6.05541e-13	5.00132e-12	down-regulated
NCU06765	hypothetical protein	243.557	-2.02873	0.239274	-8.47867	2.27776e-17	2.73614e-16	down-regulated
NCU05018	hypothetical protein	43.0003	-2.02884	0.364485	-5.56633	2.60165e-08	1.36141e-07	down-regulated
NCU17227	#N/A	633.723	-2.03086	0.275833	-7.36264	1.80305e-13	1.58555e-12	down-regulated
NCU09176	hypothetical protein	792.292	-2.03249	0.235319	-8.63717	5.76208e-18	7.18979e-17	down-regulated
NCU06133	hypothetical protein	111.297	-2.03397	0.409603	-4.96572	6.84478e-07	2.97794e-06	down-regulated
NCU06853	hypothetical protein	263.736	-2.03455	0.280975	-7.24106	4.45205e-13	3.7338e-12	down-regulated
NCU08978	hypothetical protein	1121.57	-2.03508	0.203106	-10.0198	1.24781e-23	2.10857e-22	down-regulated
NCU04811	hypothetical protein	785.33	-2.03628	0.250655	-8.12385	4.51626e-16	4.95934e-15	down-regulated
NCU00869	hypothetical protein	924.848	-2.03702	0.299201	-6.8082	9.88301e-12	7.22897e-11	down-regulated
NCU16819	#N/A	388.528	-2.0414	0.275361	-7.41354	1.22969e-13	1.09688e-12	down-regulated
NCU06879	hypothetical protein	38.4318	-2.04374	0.389656	-5.24499	1.56287e-07	7.42344e-07	down-regulated
NCU06518	NADH-cytochrome b5 reductase 2	642.712	-2.04497	0.343009	-5.96187	2.49364e-09	1.45065e-08	down-regulated
NCU05768	mating response protein POI2	51.5237	-2.04581	0.380965	-5.37007	7.87041e-08	3.89801e-07	down-regulated
NCU10572	short chain oxidoreductase	4684.36	-2.04643	0.237472	-8.61755	6.84018e-18	8.51059e-17	down-regulated
NCU02764	hypothetical protein	861.085	-2.04692	0.251421	-8.14141	3.90702e-16	4.3341e-15	down-regulated
NCU17171	#N/A	16.9251	-2.04745	0.588036	-3.48184	0.000497976	0.00138811	down-regulated
NCU05546	hypothetical protein	428.905	-2.04942	0.203764	-10.0578	8.48545e-24	1.45272e-22	down-regulated
NCU04621	lipoxygenase	307.312	-2.04983	0.283213	-7.23779	4.56039e-13	3.81729e-12	down-regulated
NCU07081	lipase	1549.87	-2.04986	0.174875	-11.7219	9.84536e-32	2.65093e-30	down-regulated
NCU04385	3-isopropylmalate dehydratase	100.24	-2.05545	0.340364	-6.03897	1.55097e-09	9.23254e-09	down-regulated
NCU05138	hypothetical protein	180.712	-2.05665	0.308332	-6.67024	2.55393e-11	1.79997e-10	down-regulated
NCU05189	hypothetical protein	174.433	-2.05778	0.334578	-6.15039	7.72909e-10	4.75388e-09	down-regulated
NCU07360	DnaJ domain-containing protein	1101.81	-2.05857	0.224185	-9.18248	4.21286e-20	6.00643e-19	down-regulated
NCU06075	pyruvate kinase, variant	7407.94	-2.06466	0.197488	-10.4546	1.39521e-25	2.72066e-24	down-regulated
NCU05498	hypothetical protein	104404	-2.0658	0.225527	-9.15987	5.19605e-20	7.37195e-19	down-regulated
NCU06719	MSF1 domain-containing protein	9.73	-2.06963	0.630707	-3.28144	0.00103278	0.00269409	down-regulated
NCU00642	beta-galactosidase	4286.04	-2.071	0.22281	-9.29492	1.47321e-20	2.1753e-19	down-regulated
NCU17225	#N/A	7.86118	-2.07265	0.662921	-3.12654	0.00176877	0.0044153	down-regulated
NCU09415	hypothetical protein	501.098	-2.07435	0.665456	-3.11719	0.00182587	0.00453962	down-regulated
NCU01529	hypothetical protein	48.0969	-2.07503	0.378493	-5.48236	4.19687e-08	2.15595e-07	down-regulated
NCU10500	F-box domain-containing protein	2569.51	-2.07699	0.235399	-8.82327	1.11164e-18	1.45165e-17	down-regulated
NCU12022	hypothetical protein	133.572	-2.07991	0.235225	-8.84222	9.38326e-19	1.22716e-17	down-regulated
NCU09550	hypothetical protein	39.7234	-2.08154	0.347479	-5.99039	2.0934e-09	1.22932e-08	down-regulated
NCU09798	aryl-alcohol dehydrogenase	70.2359	-2.0816	0.355894	-5.84893	4.94736e-09	2.78854e-08	down-regulated
NCU00827	hypothetical protein	249.994	-2.08462	0.227321	-9.17039	4.71329e-20	6.69796e-19	down-regulated
NCU08351	hypothetical protein	932.371	-2.08494	0.392018	-5.31848	1.04635e-07	5.08955e-07	down-regulated
NCU02690	mitochondrial integral membrane protein	4017.53	-2.08608	0.153941	-13.5512	7.79822e-42	3.32457e-40	down-regulated
NCU07768	short-chain dehydrogenase/reductase SDR	8.04043	-2.08629	0.683097	-3.05417	0.00225685	0.0055088	down-regulated
NCU05668	hypothetical protein	24.9564	-2.08698	0.491086	-4.24972	2.14038e-05	7.506e-05	down-regulated
NCU06034	hypothetical protein	561.39	-2.08773	0.178506	-11.6956	1.34242e-31	3.58131e-30	down-regulated
NCU02192	hypothetical protein	20.4009	-2.08878	0.50393	-4.14498	3.39836e-05	0.000116178	down-regulated
NCU08185	hypothetical protein	214.226	-2.09644	0.228573	-9.17185	4.64963e-20	6.61831e-19	down-regulated
NCU07178	hypothetical protein	3554.94	-2.0978	0.158212	-13.2595	3.97708e-40	1.55805e-38	down-regulated
NCU09211	hypothetical protein	69.3686	-2.101	0.337118	-6.23226	4.59759e-10	2.87663e-09	down-regulated
NCU12051	hypothetical protein	9.88427	-2.10673	0.620515	-3.39513	0.000685967	0.00185852	down-regulated
NCU05137	non-anchored cell wall protein 1	27835.4	-2.10715	0.28479	-7.39894	1.37273e-13	1.21698e-12	down-regulated
NCU17264	#N/A	43.1476	-2.11747	0.344675	-6.1434	8.07753e-10	4.95768e-09	down-regulated
NCU04907	hypothetical protein	2323.25	-2.1177	0.209255	-10.1202	4.49472e-24	7.94523e-23	down-regulated
NCU08750	isoamyl alcohol oxidase	369.6	-2.12458	0.227048	-9.35739	8.17285e-21	1.2234e-19	down-regulated
NCU04246	hypothetical protein	1272.06	-2.12874	0.301058	-7.07086	1.53978e-12	1.22632e-11	down-regulated
NCU00715	betaine aldehyde dehydrogenase	74.8866	-2.13116	0.302739	-7.03958	1.92819e-12	1.52589e-11	down-regulated
NCU08786	hypothetical protein	229.512	-2.13884	0.232428	-9.20216	3.50817e-20	5.01818e-19	down-regulated
NCU08447	hypothetical protein	174.896	-2.14026	0.253462	-8.44409	3.0643e-17	3.65573e-16	down-regulated
NCU16911	#N/A	9.28358	-2.14265	0.65121	-3.29026	0.00100094	0.00262362	down-regulated
NCU07938	MFS transporter	312.639	-2.14495	0.1969	-10.8936	1.23649e-27	2.70195e-26	down-regulated
NCU04436	hypothetical protein	292.52	-2.14762	0.202899	-10.5847	3.51012e-26	7.06655e-25	down-regulated
NCU00147	ARD/ARD family protein	1974.77	-2.15224	0.294807	-7.3005	2.86691e-13	2.45409e-12	down-regulated
NCU07823	scytalone dehydratase	90.8393	-2.15469	0.357217	-6.03189	1.62058e-09	9.62059e-09	down-regulated
NCU00675	efr-3	888.852	-2.15573	0.285806	-7.54263	4.60576e-14	4.27495e-13	down-regulated
NCU03255	3-phytase A	772.647	-2.15757	0.178322	-12.0993	1.06548e-33	3.14119e-32	down-regulated
NCU08155	hypothetical protein	1786.3	-2.16408	0.298286	-7.25505	4.01519e-13	3.38701e-12	down-regulated
NCU01107	short-chain dehydrogenase	9177.96	-2.16459	0.302017	-7.1671	7.66009e-13	6.26715e-12	down-regulated
NCU02019	FAD dependent oxidoreductase	793.135	-2.16667	0.294667	-7.35296	1.93862e-13	1.69449e-12	down-regulated
NCU05042	bilirubin oxidase	17.6432	-2.16706	0.51761	-4.18667	2.83073e-05	9.77328e-05	down-regulated
NCU11172	hypothetical protein	1166.92	-2.17762	0.190414	-11.4363	2.75526e-30	6.96584e-29	down-regulated
NCU03518	hypothetical protein	86.2434	-2.18365	0.321644	-6.78904	1.12881e-11	8.22903e-11	down-regulated
NCU04914	hypothetical protein	6742.81	-2.18411	0.177779	-12.2856	1.08302e-34	3.25917e-33	down-regulated
NCU05061	hypothetical protein	60.7304	-2.18558	0.320456	-6.8202	9.09114e-12	6.67784e-11	down-regulated
NCU07130	endo-beta-1,4-D-xylanase	22.5477	-2.18677	0.485938	-4.50009	6.79234e-06	2.57399e-05	down-regulated
NCU09277	hypothetical protein	386.917	-2.18767	0.236021	-9.26894	1.88009e-20	2.75272e-19	down-regulated
NCU01860	hypothetical protein	61.6271	-2.19131	0.304213	-7.20322	5.88054e-13	4.87077e-12	down-regulated
NCU06969	phosphoinositide 3-phosphate phosphatase	913.394	-2.19346	0.179034	-12.2516	1.64625e-34	4.93704e-33	down-regulated
NCU05886	DUF895 domain membrane protein	28.225	-2.19501	0.447326	-4.90695	9.25032e-07	3.9611e-06	down-regulated
NCU09868	hypothetical protein	3464.39	-2.19619	0.349319	-6.28705	3.23553e-10	2.04501e-09	down-regulated
NCU04669	hypothetical protein	5786.35	-2.19659	0.167201	-13.1374	2.00983e-39	7.76865e-38	down-regulated
NCU07822	hypothetical protein	40.3675	-2.1969	0.462181	-4.75333	2.00089e-06	8.16599e-06	down-regulated
NCU16713	#N/A	70.467	-2.19732	0.413093	-5.31919	1.04232e-07	5.07278e-07	down-regulated
NCU05630	cupin domain-containing protein	66.566	-2.19743	0.323515	-6.79234	1.10326e-11	8.04952e-11	down-regulated
NCU05639	hypothetical protein	83.1962	-2.19932	0.37637	-5.84351	5.11124e-09	2.87346e-08	down-regulated
NCU11380	hypothetical protein	24.235	-2.2004	0.447464	-4.9175	8.76571e-07	3.76285e-06	down-regulated
NCU05915	hypothetical protein	347.435	-2.20671	0.318377	-6.93111	4.17541e-12	3.17149e-11	down-regulated
NCU03205	hypothetical protein	1823.42	-2.20693	0.19054	-11.5825	5.05377e-31	1.3199e-29	down-regulated
NCU08702	hypothetical protein	250.988	-2.2112	0.201235	-10.9882	4.35545e-28	9.73762e-27	down-regulated
NCU08736	cytidylyltransferase	937.25	-2.21296	0.359941	-6.14812	7.84087e-10	4.81923e-09	down-regulated
NCU08901	hypothetical protein	6.86354	-2.21512	0.733206	-3.02114	0.00251827	0.00607865	down-regulated
NCU05555	hypothetical protein	192.098	-2.21525	0.21597	-10.2572	1.09852e-24	2.02841e-23	down-regulated
NCU01426	hypothetical protein	2292.01	-2.21717	0.26503	-8.36573	5.97415e-17	7.03074e-16	down-regulated
NCU02711	hypothetical protein	64.4025	-2.21809	0.320591	-6.91877	4.55573e-12	3.44832e-11	down-regulated
NCU09716	hypothetical protein	281.219	-2.2196	0.234924	-9.44817	3.44811e-21	5.23355e-20	down-regulated
NCU07233	hypothetical protein	4565.64	-2.2215	0.19643	-11.3094	1.17904e-29	2.88037e-28	down-regulated
NCU08469	hypothetical protein	31.0864	-2.22341	0.393319	-5.65295	1.57717e-08	8.39147e-08	down-regulated
NCU10107	ribose 5-phosphate isomerase	5.86446	-2.22791	0.749597	-2.97214	0.00295727	0.00702524	down-regulated
NCU02085	hypothetical protein	19.1984	-2.23073	0.513695	-4.34251	1.40863e-05	5.10026e-05	down-regulated
NCU03043	C2H2 finger domain-containing protein FlbC	4839.42	-2.23156	0.174578	-12.7826	2.05113e-37	7.15448e-36	down-regulated
NCU05848	cytochrome P450 monooxygenase	6.847	-2.23765	0.720682	-3.10491	0.00190334	0.00471874	down-regulated
NCU09276	hypothetical protein	10.8524	-2.23926	0.65183	-3.43535	0.000591783	0.00162614	down-regulated
NCU04767	hypothetical protein	947.706	-2.23956	0.208625	-10.7348	6.98455e-27	1.46021e-25	down-regulated
NCU09651	hypothetical protein	59.5505	-2.24156	0.301676	-7.43037	1.08291e-13	9.74953e-13	down-regulated
NCU04818	cation diffusion facilitator 1	68.671	-2.24799	0.414675	-5.42111	5.92315e-08	2.9863e-07	down-regulated
NCU05854	hypothetical protein	684.762	-2.24853	0.179964	-12.4943	8.01997e-36	2.58332e-34	down-regulated
NCU04446	hypothetical protein	11.1459	-2.24859	0.657383	-3.42052	0.000625019	0.00170722	down-regulated
NCU10011	hypothetical protein	2414.83	-2.25111	0.142237	-15.8265	2.04328e-56	1.60094e-54	down-regulated
NCU07503	hypothetical protein	1348.61	-2.25306	0.316739	-7.11332	1.13282e-12	9.10551e-12	down-regulated
NCU05358	hypothetical protein	29.2587	-2.25329	0.457234	-4.92808	8.30403e-07	3.56819e-06	down-regulated
NCU07287	hypothetical protein	13771.9	-2.25538	0.23576	-9.5664	1.10693e-21	1.7191e-20	down-regulated
NCU06660	plasma membrane proteolipid 3	41277.6	-2.25966	0.337092	-6.7034	2.03621e-11	1.44092e-10	down-regulated
NCU16912	#N/A	27.3132	-2.26002	0.459697	-4.91633	8.81829e-07	3.78356e-06	down-regulated
NCU11264	hypothetical protein	252.217	-2.26174	0.218362	-10.3577	3.85984e-25	7.39405e-24	down-regulated
NCU03318	hypothetical protein	394.381	-2.26365	0.182067	-12.433	1.72954e-35	5.48972e-34	down-regulated
NCU05340	alkanesulfonate monooxygenase	14.5619	-2.2661	0.53245	-4.25598	2.08136e-05	7.3108e-05	down-regulated
NCU01065	ammonium transporter MEP2	300.201	-2.27021	0.193826	-11.7126	1.09829e-31	2.94809e-30	down-regulated
NCU07059	lipase/esterase	2122.82	-2.2716	0.184258	-12.3284	6.3708e-35	1.97178e-33	down-regulated
NCU03533	heterokaryon incompatibility protein 6	284.299	-2.27405	0.225387	-10.0895	6.14634e-24	1.07163e-22	down-regulated
NCU16901	#N/A	10.9568	-2.27774	0.608299	-3.74444	0.000180794	0.000545772	down-regulated
NCU02624	cytochrome P450 51	3275.27	-2.27867	0.249964	-9.116	7.79449e-20	1.08462e-18	down-regulated
NCU01916	mitochondrial carrier protein RIM2	670.316	-2.27983	0.238313	-9.56652	1.10565e-21	1.7191e-20	down-regulated
NCU02584	hypothetical protein	126.227	-2.28213	0.262455	-8.69532	3.4585e-18	4.35921e-17	down-regulated
NCU16555	#N/A	249.714	-2.28541	0.298507	-7.65613	1.91618e-14	1.85786e-13	down-regulated
NCU06072	hypothetical protein	103.826	-2.28731	0.338014	-6.76691	1.31565e-11	9.51137e-11	down-regulated
NCU00797	hypothetical protein	25.8568	-2.28826	0.499815	-4.57822	4.68952e-06	1.8175e-05	down-regulated
NCU05379	hypothetical protein	8.03348	-2.29177	0.672848	-3.40608	0.000659038	0.00179137	down-regulated
NCU09547	U4/U6.U5 tri-snRNP-associated protein 2	312.36	-2.29553	0.190978	-12.0199	2.7935e-33	8.07145e-32	down-regulated
NCU07450	hypothetical protein	9.23612	-2.29602	0.670949	-3.42205	0.000621506	0.00169976	down-regulated
NCU09212	S/T kinase camk-4 /yeast RCK1/RCK2 /family CAMK1	11348.6	-2.30313	0.159272	-14.4603	2.15788e-47	1.11709e-45	down-regulated
NCU11253	glyoxalase	18.2258	-2.30388	0.528534	-4.35899	1.30663e-05	4.75471e-05	down-regulated
NCU07017	hypothetical protein	2603.52	-2.30838	0.200432	-11.517	1.08293e-30	2.79472e-29	down-regulated
NCU10687	hypothetical protein	2630.84	-2.30948	0.317355	-7.27729	3.40588e-13	2.8955e-12	down-regulated
NCU01064	hypothetical protein	179.051	-2.31011	0.472572	-4.88838	1.0167e-06	4.3323e-06	down-regulated
NCU01014	acyltransferase	29.2647	-2.31087	0.451924	-5.1134	3.16407e-07	1.43547e-06	down-regulated
NCU09640	MFS toxin efflux pump	7.23675	-2.31128	0.708679	-3.26139	0.00110867	0.00287652	down-regulated
NCU06142	hypothetical protein	1176.07	-2.31529	0.232768	-9.94675	2.6055e-23	4.34933e-22	down-regulated
NCU06041	arylsulfatase	17.0491	-2.31588	0.517958	-4.47117	7.77933e-06	2.9238e-05	down-regulated
NCU08186	hypothetical protein	7.21635	-2.32161	0.701703	-3.30854	0.000937839	0.00247163	down-regulated
NCU02944	hypothetical protein	118.133	-2.32445	0.306065	-7.59462	3.08706e-14	2.93423e-13	down-regulated
NCU00327	hypothetical protein	32.4128	-2.3245	0.452288	-5.13943	2.75567e-07	1.26403e-06	down-regulated
NCU06040	hypothetical protein	9.53444	-2.32988	0.68458	-3.40337	0.000665593	0.00180783	down-regulated
NCU02596	hypothetical protein	2920.54	-2.32992	0.2026	-11.5001	1.31736e-30	3.38966e-29	down-regulated
NCU16445	#N/A	143.467	-2.33344	0.31195	-7.48016	7.42347e-14	6.79693e-13	down-regulated
NCU08013	hypothetical protein	844.368	-2.33619	0.270209	-8.64586	5.34032e-18	6.6731e-17	down-regulated
NCU07407	MutS2 protein	334.388	-2.3418	0.219046	-10.6909	1.12291e-26	2.30329e-25	down-regulated
NCU09604	hypothetical protein	123.458	-2.34388	0.739228	-3.17071	0.00152065	0.00385769	down-regulated
NCU08443	hypothetical protein	412.522	-2.34827	0.21426	-10.9599	5.95453e-28	1.32446e-26	down-regulated
NCU07349	hypothetical protein	598.492	-2.35229	0.233189	-10.0875	6.27743e-24	1.08972e-22	down-regulated
NCU07061	hypothetical protein	107.72	-2.35428	0.377928	-6.22944	4.68097e-10	2.9246e-09	down-regulated
NCU00604	hypothetical protein	128.087	-2.35665	0.264687	-8.90352	5.41044e-19	7.17296e-18	down-regulated
NCU05775	amino acid transporter	5446.71	-2.36143	0.195997	-12.0483	1.97934e-33	5.7835e-32	down-regulated
NCU03863	hypothetical protein	201.626	-2.36657	0.241085	-9.81633	9.577e-23	1.54529e-21	down-regulated
NCU05545	hypothetical protein	814.349	-2.37217	0.243538	-9.74046	2.02643e-22	3.22782e-21	down-regulated
NCU06018	hypothetical protein	571.073	-2.37569	0.24956	-9.51951	1.73998e-21	2.69263e-20	down-regulated
NCU10772	hypothetical protein	23.0574	-2.38501	0.477196	-4.99797	5.79362e-07	2.54224e-06	down-regulated
NCU12104	hypothetical protein	92.4032	-2.38602	0.34733	-6.86961	6.43757e-12	4.80992e-11	down-regulated
NCU06936	hypothetical protein	22.1833	-2.38773	0.591335	-4.03786	5.39418e-05	0.000178309	down-regulated
NCU07550	triosephosphate isomerase	5100.95	-2.40638	0.163231	-14.7422	3.45195e-49	1.97511e-47	down-regulated
NCU02195	high affinity methionine permease	10.7331	-2.40715	0.606414	-3.96948	7.20282e-05	0.000232873	down-regulated
NCU04805	hypothetical protein	470.545	-2.40823	0.184633	-13.0433	6.93545e-39	2.61115e-37	down-regulated
NCU02123	mitochondrial GTPase	1242.63	-2.41098	0.237365	-10.1573	3.07499e-24	5.54838e-23	down-regulated
NCU01652	O-acetylhomoserine	769.009	-2.41311	0.299697	-8.05181	8.15794e-16	8.74841e-15	down-regulated
NCU02084	arginase	1224.37	-2.4139	0.431204	-5.59805	2.16773e-08	1.14121e-07	down-regulated
NCU02199	hypothetical protein	7.87027	-2.41475	0.726354	-3.32448	0.000885838	0.00234954	down-regulated
NCU02655	hypothetical protein	4.52191	-2.41556	0.83755	-2.88408	0.00392559	0.00903197	down-regulated
NCU07080	hypothetical protein	1197.31	-2.41741	0.164768	-14.6716	9.80545e-49	5.53753e-47	down-regulated
NCU16867	#N/A	83.9645	-2.42171	0.324043	-7.47342	7.81396e-14	7.13096e-13	down-regulated
NCU12034	hypothetical protein	172.778	-2.42171	0.243313	-9.95308	2.44493e-23	4.09702e-22	down-regulated
NCU07525	hypothetical protein	4.56371	-2.42306	0.833309	-2.90776	0.00364031	0.00845876	down-regulated
NCU10775	NADPH oxidase 2	8420.97	-2.4257	0.166077	-14.6059	2.57416e-48	1.39922e-46	down-regulated
NCU07101	lipase	148.724	-2.43363	0.266121	-9.14484	5.97201e-20	8.39072e-19	down-regulated
NCU04066	hypothetical protein	1899.72	-2.43793	0.158618	-15.3698	2.60864e-53	1.78641e-51	down-regulated
NCU00321	hypothetical protein	2327.29	-2.44247	0.219407	-11.1321	8.75027e-29	2.03479e-27	down-regulated
NCU06983	hypothetical protein	1261.18	-2.44305	0.22497	-10.8594	1.79851e-27	3.8813e-26	down-regulated
NCU06682	plasma membrane proteolipid 3	6667.22	-2.44586	0.333994	-7.32308	2.42338e-13	2.08881e-12	down-regulated
NCU01231	carboxylic acid transporter	836.161	-2.44672	0.195129	-12.539	4.56574e-36	1.4872e-34	down-regulated
NCU09800	taurine dioxygenase	102.01	-2.44697	0.335718	-7.28875	3.12835e-13	2.67262e-12	down-regulated
NCU07439	hypothetical protein	29622.1	-2.4489	0.296888	-8.24858	1.60287e-16	1.83182e-15	down-regulated
NCU05128	hypothetical protein	98.2473	-2.45154	0.29833	-8.21755	2.07705e-16	2.36132e-15	down-regulated
NCU07551	hypothetical protein	227.829	-2.45335	0.218622	-11.2219	3.18385e-29	7.60713e-28	down-regulated
NCU08270	dicer-like protein 1	4590.06	-2.45362	0.24994	-9.81681	9.53148e-23	1.5408e-21	down-regulated
NCU00380	hypothetical protein	31.4186	-2.45653	0.40476	-6.0691	1.28627e-09	7.73633e-09	down-regulated
NCU08492	hypothetical protein	13.2847	-2.45725	0.571952	-4.29625	1.73708e-05	6.18648e-05	down-regulated
NCU06532	dihydroorotate reductase PyrE	3827.29	-2.45933	0.244088	-10.0756	7.0816e-24	1.21717e-22	down-regulated
NCU04219	hypothetical protein	65.9623	-2.45974	0.319478	-7.69923	1.36886e-14	1.34977e-13	down-regulated
NCU03984	hypothetical protein	17.7079	-2.46335	0.527959	-4.66579	3.0743e-06	1.21754e-05	down-regulated
NCU03392	hypothetical protein	27.9863	-2.46601	0.491796	-5.01429	5.32299e-07	2.34519e-06	down-regulated
NCU06443	hypothetical protein	64.3364	-2.47212	0.323251	-7.64765	2.04679e-14	1.97788e-13	down-regulated
NCU05040	hypothetical protein	86.1902	-2.47496	0.371664	-6.65913	2.75446e-11	1.9319e-10	down-regulated
NCU00698	hypothetical protein	7.9039	-2.47515	0.681749	-3.63058	0.00028278	0.000822795	down-regulated
NCU01869	hypothetical protein	34.4654	-2.47657	0.434215	-5.70357	1.17326e-08	6.32211e-08	down-regulated
NCU08791	catalase-1	11968.9	-2.47814	0.242486	-10.2197	1.61772e-24	2.96196e-23	down-regulated
NCU03247	hypothetical protein	13.4489	-2.47968	0.580314	-4.273	1.92858e-05	6.8044e-05	down-regulated
NCU00247	hypothetical protein	1529.3	-2.48178	0.369129	-6.72334	1.77607e-11	1.27027e-10	down-regulated
NCU10400	phospholipase PldA	4421.39	-2.48293	0.174973	-14.1904	1.05074e-45	5.07685e-44	down-regulated
NCU02909	chitosanase	52.7851	-2.49166	0.333615	-7.46867	8.10075e-14	7.38493e-13	down-regulated
NCU03452	hypothetical protein	12.6211	-2.49284	0.607528	-4.10325	4.07392e-05	0.000137276	down-regulated
NCU10042	enolase, variant	33659.9	-2.49303	0.20504	-12.1587	5.15466e-34	1.53528e-32	down-regulated
NCU00144	hypothetical protein	12325	-2.49321	0.315328	-7.90672	2.64262e-15	2.73932e-14	down-regulated
NCU16699	#N/A	1075.98	-2.49416	0.269067	-9.26965	1.86755e-20	2.73897e-19	down-regulated
NCU00520	oxidoreductase	3515.22	-2.49912	0.325434	-7.67934	1.59916e-14	1.56093e-13	down-regulated
NCU09788	endonuclease/exonuclease/phosphatase	205.379	-2.49946	0.229401	-10.8956	1.20976e-27	2.65019e-26	down-regulated
NCU16341	#N/A	53.0721	-2.50174	0.405951	-6.16267	7.15284e-10	4.40881e-09	down-regulated
NCU06427	hypothetical protein	8.29585	-2.50441	0.707687	-3.53887	0.000401849	0.00114361	down-regulated
NCU00774	hypothetical protein	1266.26	-2.50521	0.249978	-10.0217	1.22336e-23	2.07804e-22	down-regulated
NCU04905	hypothetical protein	1622.78	-2.5085	0.245347	-10.2243	1.54345e-24	2.83194e-23	down-regulated
NCU03646	hypothetical protein	1058.01	-2.51759	0.168107	-14.9761	1.05185e-50	6.4422e-49	down-regulated
NCU07066	mating-type switching protein swi10	674.397	-2.53718	0.197229	-12.8641	7.16414e-38	2.58533e-36	down-regulated
NCU09134	hypothetical protein	47.4035	-2.53814	0.400799	-6.33269	2.40917e-10	1.54063e-09	down-regulated
NCU01546	coproporphyrinogen III oxidase	27954	-2.54178	0.269214	-9.44151	3.67432e-21	5.53823e-20	down-regulated
NCU05303	hypothetical protein	688.978	-2.54484	0.230086	-11.0604	1.95213e-28	4.4678e-27	down-regulated
NCU04522	hypothetical protein	195.043	-2.55022	0.300992	-8.4727	2.39779e-17	2.87635e-16	down-regulated
NCU17100	#N/A	1738.49	-2.55344	0.326811	-7.81319	5.57606e-15	5.6919e-14	down-regulated
NCU03780	hypothetical protein	793.267	-2.55981	0.229775	-11.1405	7.96851e-29	1.86296e-27	down-regulated
NCU17167	#N/A	80.0949	-2.56021	0.394754	-6.48557	8.83959e-11	5.90007e-10	down-regulated
NCU04403	ubiquitin domain-containing protein	392.465	-2.5615	0.254242	-10.075	7.12304e-24	1.22188e-22	down-regulated
NCU04496	hypothetical protein	312.159	-2.56549	0.393955	-6.51215	7.40808e-11	4.9713e-10	down-regulated
NCU05529	hypothetical protein	5.07057	-2.56716	0.822656	-3.12057	0.00180499	0.00449671	down-regulated
NCU09820	hypothetical protein	4031.03	-2.56927	0.292661	-8.779	1.64941e-18	2.12517e-17	down-regulated
NCU03494	heterokaryon incompatibility protein	93.1402	-2.57076	0.27709	-9.2777	1.73176e-20	2.54411e-19	down-regulated
NCU09865	methylase	39.1099	-2.5709	0.450014	-5.71294	1.11044e-08	6.0059e-08	down-regulated
NCU08330	hypothetical protein	26088.5	-2.57092	0.19007	-13.5262	1.09532e-41	4.62426e-40	down-regulated
NCU03626	hypothetical protein	145.212	-2.57217	0.286912	-8.96502	3.10231e-19	4.1637e-18	down-regulated
NCU07424	hypothetical protein	612.579	-2.57643	0.261976	-9.83459	7.989e-23	1.29628e-21	down-regulated
NCU07312	hypothetical protein	12.0492	-2.57713	0.61358	-4.20015	2.66736e-05	9.23488e-05	down-regulated
NCU16806	#N/A	1040.94	-2.58614	0.320072	-8.07988	6.48315e-16	7.03919e-15	down-regulated
NCU00542	DUF914 domain membrane protein	1743.87	-2.58772	0.149153	-17.3494	1.99268e-67	2.13954e-65	down-regulated
NCU08790	hypothetical protein	5.35427	-2.58926	0.846115	-3.06018	0.00221204	0.00540701	down-regulated
NCU02652	hypothetical protein	39.9956	-2.58931	0.382802	-6.76409	1.34147e-11	9.68705e-11	down-regulated
NCU00765	amino acid permease 2	25.7468	-2.59149	0.523298	-4.95223	7.3369e-07	3.17458e-06	down-regulated
NCU07559	hypothetical protein	75.934	-2.59431	0.310679	-8.35046	6.80004e-17	7.95962e-16	down-regulated
NCU02930	hypothetical protein	109.369	-2.59728	0.341127	-7.61382	2.66107e-14	2.54322e-13	down-regulated
NCU07787	clock controlled protein CCG-14	343055	-2.60607	0.337058	-7.73182	1.06023e-14	1.05502e-13	down-regulated
NCU17284	#N/A	14.4164	-2.60693	0.677181	-3.84968	0.000118273	0.000368945	down-regulated
NCU05376	p450 monooxygenase	398.792	-2.60737	0.238548	-10.9302	8.26899e-28	1.82526e-26	down-regulated
NCU05156	hypothetical protein	456.057	-2.61034	0.243837	-10.7053	9.6153e-27	1.99105e-25	down-regulated
NCU09821	oxidoreductase	9844.56	-2.61215	0.160664	-16.2585	1.94564e-59	1.69212e-57	down-regulated
NCU16568	#N/A	47.5428	-2.6123	0.354608	-7.36674	1.74845e-13	1.54065e-12	down-regulated
NCU16450	#N/A	1199.53	-2.61523	0.195501	-13.3771	8.23194e-41	3.34548e-39	down-regulated
NCU06416	thymine dioxygenase	873.52	-2.61811	0.185496	-14.1141	3.1094e-45	1.46175e-43	down-regulated
NCU10031	monooxygenase	232.627	-2.6222	0.25902	-10.1235	4.34413e-24	7.71039e-23	down-regulated
NCU07109	hypothetical protein	20.6428	-2.625	0.491171	-5.34436	9.07367e-08	4.4584e-07	down-regulated
NCU08227	hypothetical protein, variant	315.57	-2.62634	0.216019	-12.1579	5.20593e-34	1.54525e-32	down-regulated
NCU02651	hypothetical protein	587.93	-2.62933	0.242095	-10.8607	1.77338e-27	3.8366e-26	down-regulated
NCU00678	glutamate decarboxylase	734.556	-2.6365	0.179164	-14.7155	5.12631e-49	2.91396e-47	down-regulated
NCU11338	hypothetical protein	12759.9	-2.64077	0.211192	-12.5041	7.08674e-36	2.29975e-34	down-regulated
NCU10610	hypothetical protein	83.1779	-2.64264	0.362177	-7.29655	2.9525e-13	2.52487e-12	down-regulated
NCU10603	hypothetical protein	6228	-2.64862	0.209472	-12.6443	1.20339e-36	4.00991e-35	down-regulated
NCU03427	hypothetical protein	14.9548	-2.65113	0.557482	-4.75554	1.97912e-06	8.08473e-06	down-regulated
NCU09904	glucan 1,3-beta-glucosidase	479.766	-2.65219	0.235143	-11.279	1.66613e-29	4.0251e-28	down-regulated
NCU11291	hypothetical protein	1351.01	-2.66532	0.219016	-12.1695	4.5197e-34	1.35079e-32	down-regulated
NCU05528	hypothetical protein	11.3978	-2.67097	0.615463	-4.33976	1.42635e-05	5.16014e-05	down-regulated
NCU05669	hypothetical protein	41.7573	-2.67251	0.364361	-7.3348	2.22046e-13	1.92344e-12	down-regulated
NCU06265	hypothetical protein	40344.2	-2.6773	0.238422	-11.2293	2.92878e-29	7.03635e-28	down-regulated
NCU07750	hypothetical protein	10.4051	-2.68044	0.662599	-4.04535	5.22456e-05	0.000173097	down-regulated
NCU00751	hypothetical protein	94.6261	-2.68093	0.276792	-9.68572	3.4676e-22	5.43383e-21	down-regulated
NCU07221	two-component system protein A	4239.15	-2.68317	0.172713	-15.5354	1.99789e-54	1.43601e-52	down-regulated
NCU16408	#N/A	34.8758	-2.69449	0.471658	-5.7128	1.11132e-08	6.00691e-08	down-regulated
NCU04605	hypothetical protein	11845	-2.69909	0.258152	-10.4554	1.38357e-25	2.70402e-24	down-regulated
NCU06465	SUR2	13990	-2.70347	0.258914	-10.4416	1.60138e-25	3.10874e-24	down-regulated
NCU05860	hypothetical protein	160.57	-2.70669	0.28486	-9.50184	2.06218e-21	3.17993e-20	down-regulated
NCU05155	hypothetical protein	23.1198	-2.70903	0.491776	-5.50866	3.61567e-08	1.87064e-07	down-regulated
NCU02902	hypothetical protein	7.28185	-2.72279	0.796052	-3.42037	0.000625357	0.00170761	down-regulated
NCU04445	hypothetical protein	8.08786	-2.72455	0.706349	-3.85723	0.000114681	0.000358641	down-regulated
NCU04042	hypothetical protein	905.603	-2.72938	0.216972	-12.5794	2.74059e-36	8.9943e-35	down-regulated
NCU07767	hypothetical protein	5.68269	-2.73263	0.81632	-3.3475	0.000815447	0.00218012	down-regulated
NCU02196	taurine catabolism dioxygenase TauD	917.638	-2.73384	0.220348	-12.4069	2.39709e-35	7.55344e-34	down-regulated
NCU02253	hypothetical protein	16.0364	-2.73498	0.585569	-4.67064	3.00266e-06	1.19134e-05	down-regulated
NCU01853	choline dehydrogenase	8.22477	-2.73737	0.718686	-3.80885	0.000139612	0.000429656	down-regulated
NCU04268	hypothetical protein	4858.2	-2.73938	0.239793	-11.4239	3.17499e-30	8.00374e-29	down-regulated
NCU05512	copper resistance protein Crd2	690.137	-2.74284	0.313245	-8.7562	2.01947e-18	2.5857e-17	down-regulated
NCU11352	hypothetical protein	2231.54	-2.74341	0.266622	-10.2895	7.85971e-25	1.47319e-23	down-regulated
NCU00867	hypothetical protein	4319.08	-2.75097	0.21855	-12.5874	2.47851e-36	8.16499e-35	down-regulated
NCU09761	hypothetical protein	62.8032	-2.76317	0.359718	-7.68149	1.57254e-14	1.53667e-13	down-regulated
NCU07978	hypothetical protein	73.4618	-2.76537	0.900705	-3.07023	0.00213896	0.00524016	down-regulated
NCU04451	hypothetical protein	3190.47	-2.76941	0.251909	-10.9937	4.09811e-28	9.20963e-27	down-regulated
NCU05964	developmental regulator VosA	166.948	-2.77076	0.302703	-9.15339	5.5176e-20	7.76482e-19	down-regulated
NCU04917	hypothetical protein	4.55062	-2.77267	0.87659	-3.16301	0.00156144	0.00395224	down-regulated
NCU07921	hypothetical protein	10914.6	-2.77768	0.367141	-7.56569	3.85799e-14	3.62734e-13	down-regulated
NCU07102	hypothetical protein	160.919	-2.77777	0.359559	-7.72549	1.11422e-14	1.10748e-13	down-regulated
NCU04490	hypothetical protein	11.9115	-2.78386	0.71923	-3.87061	0.000108563	0.00034098	down-regulated
NCU05079	MFS peptide transporter	269.644	-2.78715	0.317202	-8.78668	1.54041e-18	1.99063e-17	down-regulated
NCU16488	#N/A	15.0568	-2.79013	0.692018	-4.03187	5.53344e-05	0.000182566	down-regulated
NCU02193	pyruvate decarboxylase, variant	53108	-2.79162	0.247004	-11.3019	1.28355e-29	3.12689e-28	down-regulated
NCU07311	hypothetical protein	911.695	-2.79366	0.352359	-7.92845	2.219e-15	2.30845e-14	down-regulated
NCU05341	hypothetical protein	1097.6	-2.79418	0.279756	-9.98789	1.72214e-23	2.90261e-22	down-regulated
NCU05187	hypothetical protein	4.54809	-2.80368	0.86497	-3.24136	0.00118962	0.00307008	down-regulated
NCU16396	#N/A	1241.72	-2.80371	0.233614	-12.0015	3.48924e-33	1.00152e-31	down-regulated
NCU07751	hypothetical protein	4.56854	-2.80513	0.865786	-3.23998	0.00119539	0.00308379	down-regulated
NCU09545	methylenetetrahydrofolate reductase 2	259.184	-2.80885	0.216854	-12.9527	2.26863e-38	8.29003e-37	down-regulated
NCU04639	non-classical export protein Nce102	661.629	-2.81037	0.328714	-8.54958	1.23538e-17	1.51752e-16	down-regulated
NCU04070	hypothetical protein	76.4478	-2.81557	0.458383	-6.14239	8.12893e-10	4.98476e-09	down-regulated
NCU16725	#N/A	1229.57	-2.81674	0.173471	-16.2375	2.73746e-59	2.31142e-57	down-regulated
NCU04208	hypothetical protein	58.3245	-2.82411	0.481951	-5.85975	4.63559e-09	2.6179e-08	down-regulated
NCU06170	hypothetical protein	2227.42	-2.82546	0.214618	-13.165	1.39463e-39	5.41476e-38	down-regulated
NCU00746	hypothetical protein	7.96407	-2.82654	0.800805	-3.52962	0.000416152	0.00117969	down-regulated
NCU09245	hypothetical protein	64.8941	-2.82967	0.399296	-7.08665	1.37402e-12	1.10035e-11	down-regulated
NCU16746	#N/A	81.8683	-2.83555	0.330913	-8.56887	1.04503e-17	1.28734e-16	down-regulated
NCU01380	hypothetical protein	188.466	-2.83602	0.291812	-9.71865	2.51098e-22	3.98503e-21	down-regulated
NCU01080	glucanase B	4995.57	-2.84127	0.285631	-9.94732	2.59061e-23	4.33279e-22	down-regulated
NCU01926	hypothetical protein	1716.27	-2.84229	0.19689	-14.4359	3.07538e-47	1.58264e-45	down-regulated
NCU06505	glucanase B	15.4222	-2.84342	0.557511	-5.1002	3.39293e-07	1.52814e-06	down-regulated
NCU07083	hypothetical protein	1104.63	-2.84496	0.206713	-13.7628	4.26446e-43	1.91175e-41	down-regulated
NCU17257	#N/A	54.8897	-2.84622	0.410434	-6.93466	4.0719e-12	3.10133e-11	down-regulated
NCU04546	hypothetical protein	10.224	-2.84815	0.671935	-4.23873	2.24784e-05	7.87128e-05	down-regulated
NCU08074	hypothetical protein	3.34879	-2.84999	0.948007	-3.0063	0.00264447	0.0063621	down-regulated
NCU05524	hypothetical protein	2940.27	-2.8527	0.213774	-13.3445	1.27558e-40	5.08886e-39	down-regulated
NCU09759	endonuclease/exonuclease/phosphatase	289.058	-2.86454	0.303222	-9.447	3.48669e-21	5.27903e-20	down-regulated
NCU05897	l-fucose permease	12296.7	-2.86624	0.31904	-8.98397	2.61167e-19	3.51606e-18	down-regulated
NCU05017	hypothetical protein	61.5433	-2.87701	0.409523	-7.02527	2.13653e-12	1.67854e-11	down-regulated
NCU09712	hypothetical protein	559.47	-2.8778	0.191669	-15.0144	5.90876e-51	3.69702e-49	down-regulated
NCU01353	mixed-linked glucanase	6510.65	-2.87967	0.219824	-13.0999	3.29667e-39	1.26305e-37	down-regulated
NCU08679	hypothetical protein	8.89902	-2.88041	0.696574	-4.13511	3.54789e-05	0.00012072	down-regulated
NCU06911	hypothetical protein	22.5079	-2.88416	0.565047	-5.10428	3.3206e-07	1.49634e-06	down-regulated
NCU01958	mating-type protein A-1, variant	25.5654	-2.89365	0.566218	-5.11048	3.21336e-07	1.45631e-06	down-regulated
NCU07094	monooxygenase	123.76	-2.89959	0.306098	-9.47274	2.72607e-21	4.17405e-20	down-regulated
NCU02170	hypothetical protein	187.503	-2.90184	0.222296	-13.0539	6.03604e-39	2.29238e-37	down-regulated
NCU07234	hypothetical protein	762.564	-2.90416	0.248637	-11.6803	1.60647e-31	4.2596e-30	down-regulated
NCU07332	hypothetical protein	2699.87	-2.9067	0.195835	-14.8426	7.77175e-50	4.59802e-48	down-regulated
NCU07107	hypothetical protein	3.51356	-2.90753	0.94502	-3.07669	0.00209315	0.00514387	down-regulated
NCU01528	glyceraldehyde 3-phosphate-dehydrogenase	168429	-2.91092	0.246767	-11.7962	4.08351e-32	1.12032e-30	down-regulated
NCU06964	taurine catabolism dioxygenase TauD	3.99637	-2.91436	0.96839	-3.00949	0.00261689	0.00629922	down-regulated
NCU09823	hypothetical protein	367.115	-2.92306	0.264478	-11.0522	2.13893e-28	4.8697e-27	down-regulated
NCU08433	hypothetical protein	168.071	-2.92814	0.394706	-7.41853	1.1843e-13	1.06075e-12	down-regulated
NCU05338	hypothetical protein	73246.2	-2.93453	0.650585	-4.5106	6.46432e-06	2.45933e-05	down-regulated
NCU16443	#N/A	79.8646	-2.93791	0.325146	-9.03569	1.62974e-19	2.22161e-18	down-regulated
NCU08735	hypothetical protein	35.5898	-2.95072	0.431347	-6.8407	7.88094e-12	5.82827e-11	down-regulated
NCU09428	hypothetical protein	713.976	-2.95201	0.257612	-11.4591	2.116e-30	5.39672e-29	down-regulated
NCU03530	anchored cell wall protein 6	8669.99	-2.95354	0.196997	-14.9929	8.17638e-51	5.04326e-49	down-regulated
NCU04237	phosphopantothenoylcysteine decarboxylase	3611.59	-2.9573	0.292636	-10.1057	5.2105e-24	9.17323e-23	down-regulated
NCU07254	hypothetical protein	62.1215	-2.9602	0.353781	-8.36732	5.89426e-17	6.94612e-16	down-regulated
NCU11287	hypothetical protein	691.539	-2.96176	0.260788	-11.3569	6.84998e-30	1.68766e-28	down-regulated
NCU04371	peptidyl-prolyl cis-trans isomerase fkr-3	651.585	-2.97851	0.318334	-9.35654	8.23911e-21	1.2312e-19	down-regulated
NCU06905	tetrahydroxynaphthalene reductase	4.2471	-2.97885	0.965261	-3.08605	0.00202832	0.00500008	down-regulated
NCU09097	hypothetical protein	3553.55	-2.98111	0.220232	-13.5362	9.56174e-42	4.05651e-40	down-regulated
NCU02713	hypothetical protein	5893.95	-2.99028	0.206234	-14.4994	1.22185e-47	6.47951e-46	down-regulated
NCU08137	hypothetical protein	1187.27	-2.99106	0.23361	-12.8037	1.56366e-37	5.5281e-36	down-regulated
NCU05183	hypothetical protein	318.587	-2.99262	0.279967	-10.6892	1.14379e-26	2.34061e-25	down-regulated
NCU09954	hypothetical protein	8.43862	-2.99986	0.755633	-3.97	7.18736e-05	0.000232511	down-regulated
NCU06120	hypothetical protein	918.342	-3.0015	0.330262	-9.08824	1.00651e-19	1.39168e-18	down-regulated
NCU04266	hypothetical protein	13249	-3.00337	0.251563	-11.9388	7.42775e-33	2.10421e-31	down-regulated
NCU00314	hypothetical protein	209.873	-3.01243	0.216446	-13.9177	4.94409e-44	2.27507e-42	down-regulated
NCU07806	hypothetical protein	2129	-3.01778	0.2675	-11.2814	1.6209e-29	3.92674e-28	down-regulated
NCU04932	hypothetical protein	608.337	-3.01897	0.193642	-15.5904	8.45499e-55	6.23162e-53	down-regulated
NCU08564	hypothetical protein	118.77	-3.02068	0.291673	-10.3564	3.91545e-25	7.4677e-24	down-regulated
NCU01566	hypothetical protein	5.52546	-3.02068	0.865793	-3.48891	0.000484986	0.00135494	down-regulated
NCU01987	hypothetical protein	13.7831	-3.02979	0.683835	-4.43059	9.39754e-06	3.48531e-05	down-regulated
NCU01510	meiotically up-regulated 190 protein	11071.4	-3.03645	0.20908	-14.5229	8.67532e-48	4.65736e-46	down-regulated
NCU08165	hypothetical protein	630.919	-3.04016	0.187203	-16.2399	2.63489e-59	2.24663e-57	down-regulated
NCU02765	RNA binding protein	32440	-3.04277	0.208115	-14.6206	2.0752e-48	1.14956e-46	down-regulated
NCU06129	hypothetical protein	17.6741	-3.0456	0.548544	-5.55215	2.82185e-08	1.4678e-07	down-regulated
NCU07115	hypothetical protein	127.688	-3.04629	0.369185	-8.25137	1.56585e-16	1.79187e-15	down-regulated
NCU07108	hypothetical protein	5631.17	-3.04758	0.218836	-13.9263	4.3825e-44	2.02737e-42	down-regulated
NCU04034	hypothetical protein	13.322	-3.04776	0.642275	-4.74526	2.08242e-06	8.48281e-06	down-regulated
NCU00629	6-phosphofructokinase	8275.68	-3.05568	0.197344	-15.484	4.44713e-54	3.11909e-52	down-regulated
NCU03011	hypothetical protein	36.7102	-3.0565	0.441208	-6.92759	4.28075e-12	3.24583e-11	down-regulated
NCU05755	hypothetical protein	41.0622	-3.05966	0.404408	-7.56579	3.85516e-14	3.62734e-13	down-regulated
NCU16439	#N/A	2.38281	-3.05979	1.03129	-2.96694	0.00300775	0.0071292	down-regulated
NCU03633	mevalonate kinase	1747.53	-3.06079	0.196782	-15.5542	1.48926e-54	1.07934e-52	down-regulated
NCU02799	hypothetical protein	556.496	-3.06218	0.276216	-11.0862	1.46407e-28	3.36853e-27	down-regulated
NCU05490	hypothetical protein, variant	22781.9	-3.06664	0.376644	-8.14202	3.88744e-16	4.31789e-15	down-regulated
NCU07337	hypothetical protein	1538.8	-3.06808	0.241928	-12.6818	7.45835e-37	2.54374e-35	down-regulated
NCU07027	glycogen phosphorylase	19913.2	-3.07173	0.237143	-12.953	2.25845e-38	8.28764e-37	down-regulated
NCU06207	C-5 sterol desaturase	16615.7	-3.07304	0.149147	-20.6041	2.52347e-94	5.93151e-92	down-regulated
NCU01684	hypothetical protein	11.7849	-3.08557	0.640371	-4.81841	1.44704e-06	6.02151e-06	down-regulated
NCU02252	phosphoglycerate mutase	15143.9	-3.08887	0.230297	-13.4126	5.10419e-41	2.08409e-39	down-regulated
NCU17083	#N/A	470.654	-3.09408	0.215123	-14.3828	6.63296e-47	3.31534e-45	down-regulated
NCU05928	hypothetical protein	14.9905	-3.09631	0.583562	-5.30587	1.12135e-07	5.43612e-07	down-regulated
NCU03208	hypothetical protein	4285.28	-3.10908	0.428741	-7.25166	4.11705e-13	3.46286e-12	down-regulated
NCU00586	non-anchored cell wall protein 6	8834.93	-3.11302	0.202301	-15.3881	1.96874e-53	1.3589e-51	down-regulated
NCU11340	hypothetical protein	4.34859	-3.11636	0.944993	-3.29776	0.000974606	0.00256232	down-regulated
NCU05093	cystathionine gamma-synthase	4.0194	-3.11841	0.927476	-3.36226	0.000773079	0.00207515	down-regulated
NCU08057	short chain dehydrogenase/reductase	2652.95	-3.12012	0.303658	-10.2751	9.12282e-25	1.69895e-23	down-regulated
NCU06119	hypothetical protein	139.972	-3.12511	0.402842	-7.75766	8.65134e-15	8.68831e-14	down-regulated
NCU17050	#N/A	38.5655	-3.13013	0.447964	-6.98745	2.79921e-12	2.16398e-11	down-regulated
NCU05356	hypothetical protein	96.8321	-3.13941	0.298304	-10.5242	6.68209e-26	1.32984e-24	down-regulated
NCU02198	hypothetical protein	23.9373	-3.14144	0.513905	-6.11288	9.78473e-10	5.9343e-09	down-regulated
NCU15830	#N/A	47.4668	-3.14383	0.449021	-7.00153	2.53191e-12	1.96607e-11	down-regulated
NCU07129	amino-acid permease inda1	3124.58	-3.14455	0.195701	-16.0682	4.26595e-58	3.43528e-56	down-regulated
NCU04816	hypothetical protein	1051.96	-3.15366	0.202612	-15.565	1.25875e-54	9.19944e-53	down-regulated
NCU04963	high-affinity glucose transporter	10628.1	-3.16165	0.278214	-11.3641	6.31278e-30	1.56417e-28	down-regulated
NCU06121	hypothetical protein	580.534	-3.17142	0.412119	-7.69539	1.41064e-14	1.38939e-13	down-regulated
NCU08168	hypothetical protein	319.026	-3.18474	0.292081	-10.9036	1.10747e-27	2.43223e-26	down-regulated
NCU00826	hypothetical protein	48.6269	-3.18545	0.422252	-7.54395	4.55942e-14	4.23646e-13	down-regulated
NCU01292	hypothetical protein	194.706	-3.18763	0.344353	-9.25689	2.10482e-20	3.05603e-19	down-regulated
NCU00290	ABC transporter	21.2536	-3.19463	0.529673	-6.03133	1.62611e-09	9.64686e-09	down-regulated
NCU11006	hypothetical protein	4.41457	-3.19978	0.925486	-3.4574	0.000545411	0.00151062	down-regulated
NCU16917	#N/A	19.6681	-3.20456	0.543811	-5.89278	3.79756e-09	2.16573e-08	down-regulated
NCU00745	hypothetical protein	14.462	-3.2115	0.606691	-5.29347	1.20016e-07	5.7795e-07	down-regulated
NCU04672	MatE family transporter	88.158	-3.21677	0.326451	-9.85376	6.60297e-23	1.07539e-21	down-regulated
NCU07789	hypothetical protein	26.8528	-3.22452	0.497215	-6.48516	8.86397e-11	5.90787e-10	down-regulated
NCU03552	hypothetical protein	113.735	-3.23011	0.311761	-10.3608	3.73732e-25	7.17517e-24	down-regulated
NCU09167	hypothetical protein	6.42991	-3.23016	0.851567	-3.7932	0.000148718	0.000455264	down-regulated
NCU07737	salicylate hydroxylase	1765.53	-3.23286	0.31364	-10.3075	6.51419e-25	1.22893e-23	down-regulated
NCU01088	hypothetical protein	30172.4	-3.23673	0.268001	-12.0773	1.392e-33	4.08993e-32	down-regulated
NCU16363	#N/A	21.3484	-3.24245	0.619159	-5.23686	1.63328e-07	7.73675e-07	down-regulated
NCU04823	NADP-dependent alcohol dehydrogenase C	3869.9	-3.24448	0.318724	-10.1796	2.44555e-24	4.44956e-23	down-regulated
NCU09356	hypothetical protein	105.851	-3.24703	0.362563	-8.95577	3.37381e-19	4.51416e-18	down-regulated
NCU07388	hypothetical protein	1845.39	-3.24977	0.158419	-20.5137	1.62466e-93	3.71832e-91	down-regulated
NCU05822	hypothetical protein	6.42409	-3.25185	0.849611	-3.82746	0.000129473	0.000400153	down-regulated
NCU05852	glucuronan lyase A	99.5109	-3.2577	0.381708	-8.53453	1.40727e-17	1.72138e-16	down-regulated
NCU10539	hypothetical protein	140.933	-3.25832	0.344855	-9.44837	3.44134e-21	5.2324e-20	down-regulated
NCU04872	hypothetical protein	7352.64	-3.26122	0.244267	-13.3511	1.16786e-40	4.6806e-39	down-regulated
NCU04502	hypothetical protein	36790.3	-3.27031	0.282309	-11.5841	4.96032e-31	1.29939e-29	down-regulated
NCU07511	hypothetical protein	8.0968	-3.27165	0.763923	-4.2827	1.8464e-05	6.53834e-05	down-regulated
NCU07769	hypothetical protein	2805.57	-3.27532	0.28494	-11.4948	1.4015e-30	3.59552e-29	down-regulated
NCU07073	hypothetical protein	458.319	-3.28203	0.252607	-12.9926	1.34747e-38	5.0081e-37	down-regulated
NCU09693	hypothetical protein, variant	1032.61	-3.28253	0.219391	-14.962	1.30023e-50	7.90773e-49	down-regulated
NCU07736	PEP5	326.219	-3.29842	0.340262	-9.69377	3.20469e-22	5.04913e-21	down-regulated
NCU16716	#N/A	31.7587	-3.30072	0.46069	-7.16473	7.79396e-13	6.37068e-12	down-regulated
NCU06358	high affinity glucose transporter RGT2	632.435	-3.30872	0.216921	-15.2531	1.56942e-52	1.04192e-50	down-regulated
NCU02712	acetate kinase	3230.3	-3.31164	0.212164	-15.6089	6.33278e-55	4.70737e-53	down-regulated
NCU04267	hypothetical protein	447.994	-3.31605	0.25821	-12.8424	9.48287e-38	3.39393e-36	down-regulated
NCU09702	endo-beta-1,6-galactanase	273.552	-3.31788	0.2438	-13.609	3.53867e-42	1.53879e-40	down-regulated
NCU06137	cytochrome P450 55A2	387.05	-3.32148	0.45303	-7.33169	2.27267e-13	1.96671e-12	down-regulated
NCU08199	6-hydroxy-D-nicotine oxidase	135.179	-3.32187	0.259879	-12.7824	2.05659e-37	7.15448e-36	down-regulated
NCU05154	calcium P-type ATPase	3760.66	-3.32199	0.180239	-18.4311	7.3994e-76	1.00551e-73	down-regulated
NCU04169	hypothetical protein	12.4646	-3.33149	0.690148	-4.82721	1.38458e-06	5.77981e-06	down-regulated
NCU05236	hypothetical protein	149.119	-3.33722	0.314475	-10.612	2.61976e-26	5.29862e-25	down-regulated
NCU04882	hypothetical protein	2.88269	-3.34199	1.01446	-3.29434	0.000986528	0.00258897	down-regulated
NCU02876	hypothetical protein	48.8672	-3.34263	0.448946	-7.4455	9.65768e-14	8.74015e-13	down-regulated
NCU06140	hypothetical protein	83.7927	-3.34594	0.415926	-8.04456	8.65559e-16	9.2252e-15	down-regulated
NCU08166	hypothetical protein	2246.84	-3.34957	0.166408	-20.1287	4.13903e-90	8.57074e-88	down-regulated
NCU02323	hypothetical protein	14.2975	-3.35007	0.647859	-5.17099	2.32856e-07	1.07893e-06	down-regulated
NCU01988	hypothetical protein	3.34149	-3.35279	1.02069	-3.28481	0.0010205	0.00267007	down-regulated
NCU08614	hypothetical protein	4.71076	-3.35769	0.90543	-3.7084	0.000208576	0.000622979	down-regulated
NCU05821	conidial pigment biosynthesis protein Ayg1	2.87982	-3.36582	1.01203	-3.3258	0.000881653	0.00233915	down-regulated
NCU09906	hypothetical protein	1767.96	-3.36614	0.20539	-16.389	2.29153e-60	2.03361e-58	down-regulated
NCU07230	hypothetical protein	29.658	-3.36743	0.496232	-6.786	1.15283e-11	8.3901e-11	down-regulated
NCU16913	#N/A	36.2716	-3.37375	0.495695	-6.8061	1.00281e-11	7.32892e-11	down-regulated
NCU09424	hypothetical protein	548.759	-3.37577	0.265052	-12.7362	3.71857e-37	1.28335e-35	down-regulated
NCU05629	hypothetical protein	27.1326	-3.37618	0.572642	-5.8958	3.72879e-09	2.1293e-08	down-regulated
NCU07395	DNA-binding protein SMUBP-2	1040.33	-3.38033	0.29722	-11.3732	5.68831e-30	1.41346e-28	down-regulated
NCU06583	S/T kinase stk-44 /yeast /family	116.624	-3.38055	0.332634	-10.163	2.90087e-24	5.24509e-23	down-regulated
NCU01754	alcohol dehydrogenase I, variant	149722	-3.3815	0.246029	-13.7443	5.50858e-43	2.44917e-41	down-regulated
NCU09174	hypothetical protein	28495.1	-3.39771	0.312676	-10.8666	1.66349e-27	3.61684e-26	down-regulated
NCU01382	hypothetical protein	205.466	-3.4157	0.320064	-10.6719	1.37751e-26	2.81226e-25	down-regulated
NCU09177	hypothetical protein	5.07557	-3.41601	0.906093	-3.77004	0.000163222	0.000495995	down-regulated
NCU07222	hypothetical protein	1084.94	-3.42076	0.337082	-10.1482	3.37674e-24	6.06767e-23	down-regulated
NCU00840	hypothetical protein	75.019	-3.43598	0.488698	-7.03088	2.05236e-12	1.61826e-11	down-regulated
NCU02487	hypothetical protein	3.04171	-3.44681	1.00671	-3.42384	0.000617435	0.00168969	down-regulated
NCU07318	mannitol-1-phosphate 5-dehydrogenase	6928.18	-3.47087	0.254189	-13.6547	1.89304e-42	8.35722e-41	down-regulated
NCU08739	endothiapepsin	470.774	-3.47397	0.260529	-13.3343	1.46287e-40	5.80939e-39	down-regulated
NCU16848	#N/A	1496.23	-3.47653	0.221484	-15.6965	1.59725e-55	1.19752e-53	down-regulated
NCU09028	class I alpha-mannosidase	3.20918	-3.48754	1.0055	-3.46847	0.000523437	0.00145303	down-regulated
NCU05354	hypothetical protein	23.7713	-3.48882	0.539713	-6.46422	1.01824e-10	6.75487e-10	down-regulated
NCU08280	squalene epoxidase	7370.83	-3.51688	0.217836	-16.1446	1.23947e-58	1.03651e-56	down-regulated
NCU05929	hypothetical protein	35.2943	-3.52339	0.488409	-7.21402	5.43222e-13	4.53397e-12	down-regulated
NCU00716	non-anchored cell wall protein 5	10912.1	-3.52749	0.40003	-8.81807	1.16445e-18	1.51605e-17	down-regulated
NCU01812	hypothetical protein	92.8836	-3.52873	0.381251	-9.25565	2.1294e-20	3.08656e-19	down-regulated
NCU08372	triacylglycerol lipase	1389.75	-3.53308	0.196358	-17.9931	2.20752e-72	2.62998e-70	down-regulated
NCU02125	hypothetical protein	77.8843	-3.53387	0.375003	-9.42357	4.35988e-21	6.54886e-20	down-regulated
NCU11095	hypothetical protein	45.9859	-3.54442	0.518381	-6.83749	8.05922e-12	5.95506e-11	down-regulated
NCU05855	O-methyltransferase	897.577	-3.54549	0.270039	-13.1295	2.2298e-39	8.5808e-38	down-regulated
NCU00496	hypothetical protein	282.58	-3.54781	0.273282	-12.9822	1.54304e-38	5.68638e-37	down-regulated
NCU03736	hypothetical protein	1396.84	-3.55883	0.204318	-17.4181	6.01307e-68	6.70457e-66	down-regulated
NCU05631	hypothetical protein	95.2291	-3.56549	0.319964	-11.1434	7.71079e-29	1.81736e-27	down-regulated
NCU00265	hypothetical protein	959.243	-3.57243	0.20175	-17.7072	3.68969e-70	4.22227e-68	down-regulated
NCU08872	hypothetical protein	9.9351	-3.57925	0.739351	-4.84106	1.29146e-06	5.42075e-06	down-regulated
NCU10010	hypothetical protein	325.045	-3.58801	0.252905	-14.1872	1.09996e-45	5.25624e-44	down-regulated
NCU09099	hypothetical protein	60.6615	-3.58808	0.404569	-8.86889	7.38817e-19	9.73559e-18	down-regulated
NCU08154	hypothetical protein	38.3611	-3.59613	0.440226	-8.16881	3.11444e-16	3.4905e-15	down-regulated
NCU01874	hypothetical protein	247.678	-3.61432	0.267319	-13.5207	1.18115e-41	4.96252e-40	down-regulated
NCU01960	mating-type protein A-3	3.67424	-3.62014	0.999496	-3.62196	0.000292375	0.000848443	down-regulated
NCU09173	hypothetical protein	28.1045	-3.63052	0.500589	-7.25249	4.09168e-13	3.44485e-12	down-regulated
NCU09075	hypothetical protein	341.937	-3.64882	0.288533	-12.6461	1.17575e-36	3.94807e-35	down-regulated
NCU03506	hypothetical protein	873.279	-3.65455	0.30782	-11.8723	1.64774e-32	4.57839e-31	down-regulated
NCU05378	hypothetical protein	33.208	-3.65787	0.476127	-7.68254	1.5596e-14	1.52795e-13	down-regulated
NCU03960	hypothetical protein	695.873	-3.65813	0.257089	-14.2291	6.04847e-46	2.95525e-44	down-regulated
NCU04635	hypothetical protein	38530.2	-3.67318	0.229516	-16.004	1.19761e-57	9.55558e-56	down-regulated
NCU03403	hypothetical protein	238.915	-3.67501	0.342031	-10.7447	6.27876e-27	1.31899e-25	down-regulated
NCU17044	#N/A	8.82726	-3.67817	0.820027	-4.48542	7.27697e-06	2.74687e-05	down-regulated
NCU08643	acid phosphatase	3112.38	-3.67902	0.244643	-15.0383	4.11877e-51	2.59572e-49	down-regulated
NCU00878	hypothetical protein	46558.7	-3.68933	0.362433	-10.1793	2.45265e-24	4.45318e-23	down-regulated
NCU04430	leupeptin-inactivating enzyme 1	2888.74	-3.70136	0.247962	-14.9271	2.1955e-50	1.31684e-48	down-regulated
NCU11046	hypothetical protein	1179.11	-3.71639	0.244647	-15.1908	4.0677e-52	2.65991e-50	down-regulated
NCU07138	hypothetical protein	234.094	-3.7312	0.255554	-14.6004	2.79063e-48	1.50746e-46	down-regulated
NCU01049	hypothetical protein	790.648	-3.73312	0.38421	-9.71634	2.56841e-22	4.06876e-21	down-regulated
NCU07405	hypothetical protein	7496.96	-3.73338	0.215811	-17.2993	4.75898e-67	4.92725e-65	down-regulated
NCU04819	Fe(2+) transporter 3	161.411	-3.74133	0.346405	-10.8005	3.4249e-27	7.24729e-26	down-regulated
NCU09231	DUF1275 domain-containing protein	39.9697	-3.74703	0.449768	-8.33103	8.01393e-17	9.33027e-16	down-regulated
NCU07334	uracil permease	682.428	-3.75308	0.236295	-15.8831	8.3029e-57	6.56457e-55	down-regulated
NCU09713	hypothetical protein	8553.81	-3.76656	0.297095	-12.678	7.83466e-37	2.66164e-35	down-regulated
NCU01357	hypothetical protein	219.443	-3.78195	0.249806	-15.1395	8.88436e-52	5.72351e-50	down-regulated
NCU00795	membrane bound cation transporter	150.879	-3.79168	0.299788	-12.6479	1.14947e-36	3.87478e-35	down-regulated
NCU09886	hypothetical protein	1937.61	-3.79761	0.308154	-12.3237	6.74991e-35	2.0817e-33	down-regulated
NCU16489	#N/A	19.5984	-3.79861	0.637423	-5.95932	2.53282e-09	1.47147e-08	down-regulated
NCU04282	hypothetical protein	75.9006	-3.80443	0.415597	-9.15415	5.47897e-20	7.73549e-19	down-regulated
NCU04888	hypothetical protein	4.23869	-3.81071	0.98712	-3.86043	0.000113187	0.000354479	down-regulated
NCU00773	hypothetical protein	236.995	-3.8216	0.34478	-11.0842	1.49724e-28	3.43575e-27	down-regulated
NCU08720	hypothetical protein	4122.19	-3.8363	0.233121	-16.4563	7.56406e-61	6.9247e-59	down-regulated
NCU09020	hypothetical protein	1180.51	-3.84595	0.183767	-20.9284	2.95236e-97	7.13242e-95	down-regulated
NCU11405	alpha-1,3-glucanase/mutanase	100.096	-3.86481	0.326668	-11.831	2.69942e-32	7.45297e-31	down-regulated
NCU00766	hypothetical protein	4207.28	-3.86606	0.29601	-13.0606	5.52974e-39	2.10931e-37	down-regulated
NCU04634	isoflavone reductase	127.616	-3.86736	0.339117	-11.4042	3.98463e-30	9.99366e-29	down-regulated
NCU08228	UDP-glucose dehydrogenase	306.825	-3.88943	0.263497	-14.7608	2.62063e-49	1.52964e-47	down-regulated
NCU08226	hypothetical protein	309.925	-3.911	0.305752	-12.7914	1.83103e-37	6.44717e-36	down-regulated
NCU02526	hypothetical protein	7200.44	-3.95728	0.165762	-23.8732	5.81043e-126	3.15833e-123	down-regulated
NCU06582	hypothetical protein	16.195	-3.9781	0.676995	-5.87612	4.20004e-09	2.38276e-08	down-regulated
NCU08644	hypothetical protein	24.337	-3.98321	0.567737	-7.01594	2.28404e-12	1.78636e-11	down-regulated
NCU08075	hypothetical protein	8.39973	-3.99234	0.884966	-4.5113	6.44326e-06	2.45239e-05	down-regulated
NCU01891	hypothetical protein	2557.09	-3.99561	0.235512	-16.9657	1.47457e-64	1.45731e-62	down-regulated
NCU03078	hypothetical protein	224.302	-3.99851	0.278243	-14.3706	7.91891e-47	3.91311e-45	down-regulated
NCU04538	hypothetical protein	3197.49	-4.01223	0.335142	-11.9717	4.99818e-33	1.42522e-31	down-regulated
NCU04911	hypothetical protein	20.5888	-4.02322	0.67174	-5.98925	2.10807e-09	1.23627e-08	down-regulated
NCU09057	hypothetical protein	16502.3	-4.02959	0.173549	-23.2188	2.94174e-119	1.42135e-116	down-regulated
NCU07226	hypothetical protein	117.801	-4.07096	0.317885	-12.8064	1.51044e-37	5.36174e-36	down-regulated
NCU07798	hypothetical protein	78.8903	-4.08053	0.413819	-9.86067	6.1638e-23	1.00764e-21	down-regulated
NCU01289	hypothetical protein	977.925	-4.08296	0.220815	-18.4904	2.46497e-76	3.40283e-74	down-regulated
NCU03268	hypothetical protein	1747.03	-4.08896	0.21351	-19.1512	9.46147e-82	1.49612e-79	down-regulated
NCU09650	hypothetical protein	22.4155	-4.11027	0.682893	-6.01891	1.75594e-09	1.04029e-08	down-regulated
NCU00855	hypothetical protein	426.452	-4.11886	0.242889	-16.9578	1.68476e-64	1.64633e-62	down-regulated
NCU10470	hypothetical protein	77.6262	-4.11907	0.411096	-10.0197	1.24861e-23	2.10857e-22	down-regulated
NCU05081	hypothetical protein	17.7229	-4.14072	0.656548	-6.30681	2.84846e-10	1.80825e-09	down-regulated
NCU09559	clock-controlled protein 9	6272.64	-4.166	0.215108	-19.367	1.46525e-83	2.49867e-81	down-regulated
NCU05557	hypothetical protein	66.4829	-4.18757	0.400583	-10.4537	1.40942e-25	2.74222e-24	down-regulated
NCU06402	C-4 methylsterol oxidase, variant	20098.1	-4.20557	0.174578	-24.09	3.18577e-128	1.84711e-125	down-regulated
NCU10014	hypothetical protein	729.749	-4.20735	0.195228	-21.5509	5.18888e-103	1.55613e-100	down-regulated
NCU01348	agmatinase	34.8418	-4.21087	0.511332	-8.23509	1.79416e-16	2.04506e-15	down-regulated
NCU06537	hypothetical protein	792.928	-4.2491	0.293543	-14.4752	1.73785e-47	9.05037e-46	down-regulated
NCU06506	hypothetical protein	3407.1	-4.27078	0.335158	-12.7426	3.42819e-37	1.18785e-35	down-regulated
NCU03634	hypothetical protein	4207.28	-4.2765	0.284323	-15.041	3.95447e-51	2.51037e-49	down-regulated
NCU09041	L-xylulose reductase	42630.5	-4.28424	0.209388	-20.4608	4.8138e-93	1.07348e-90	down-regulated
NCU11309	integral membrane protein	140.889	-4.28944	0.340378	-12.602	2.05816e-36	6.806e-35	down-regulated
NCU09810	succinyl-CoA synthetase subunit alpha	11900.7	-4.30655	0.311191	-13.8389	1.48372e-43	6.68597e-42	down-regulated
NCU08809	hypothetical protein	1630.76	-4.31179	0.22319	-19.3189	3.7274e-83	6.23408e-81	down-regulated
NCU06042	FAD dependent oxidoreductase	5286.27	-4.33141	0.253159	-17.1094	1.2626e-65	1.27685e-63	down-regulated
NCU12067	hypothetical protein	929.834	-4.35417	0.227857	-19.1092	2.11756e-81	3.28865e-79	down-regulated
NCU05909	hypothetical protein	71.6503	-4.35891	0.488973	-8.91441	4.90402e-19	6.51149e-18	down-regulated
NCU08128	benzoate 4-monooxygenase cytochrome P450	21.0407	-4.36919	0.650421	-6.71748	1.84892e-11	1.31804e-10	down-regulated
NCU01769	hypothetical protein	1515.19	-4.3924	0.269086	-16.3234	6.72794e-60	5.9104e-58	down-regulated
NCU08282	hypothetical protein	919.456	-4.43183	0.313833	-14.1216	2.79424e-45	1.32074e-43	down-regulated
NCU06531	hypothetical protein	323.042	-4.444	0.265004	-16.7696	4.07524e-63	3.89477e-61	down-regulated
NCU03531	hypothetical protein	15.9821	-4.48336	0.77733	-5.76764	8.03905e-09	4.42504e-08	down-regulated
NCU05563	hypothetical protein	686.463	-4.49432	0.212105	-21.1891	1.20389e-99	3.27195e-97	down-regulated
NCU07920	Lcc2	64.9446	-4.51923	0.466187	-9.69402	3.19677e-22	5.04579e-21	down-regulated
NCU05309	Cut9 interacting protein Scn1	1695.71	-4.5214	0.275846	-16.391	2.2171e-60	1.98784e-58	down-regulated
NCU09074	hypothetical protein	191.676	-4.52566	0.33306	-13.5881	4.70943e-42	2.02762e-40	down-regulated
NCU07804	hypothetical protein	725.066	-4.53464	0.297667	-15.2339	2.10541e-52	1.38718e-50	down-regulated
NCU09506	hypothetical protein	205.684	-4.53771	0.36392	-12.469	1.102e-35	3.52355e-34	down-regulated
NCU09498	hypothetical protein	483.37	-4.55286	0.240218	-18.953	4.17107e-80	6.25445e-78	down-regulated
NCU07802	hypothetical protein	400.315	-4.60438	0.354576	-12.9856	1.47678e-38	5.46535e-37	down-regulated
NCU05495	CVNH domain-containing protein	50308.4	-4.62126	0.298358	-15.489	4.11873e-54	2.91224e-52	down-regulated
NCU09692	phosphatidic acid phosphatase beta	26189.1	-4.67607	0.161042	-29.0364	2.28629e-185	3.31397e-182	down-regulated
NCU09676	hypothetical protein	2894.63	-4.69822	0.233385	-20.1308	3.96804e-90	8.41708e-88	down-regulated
NCU07484	chitinase	159.647	-4.70298	0.345157	-13.6256	2.81942e-42	1.23219e-40	down-regulated
NCU05712	hypothetical protein	534.624	-4.74119	0.425918	-11.1317	8.79562e-29	2.03988e-27	down-regulated
NCU04667	hypothetical protein	45974	-4.7858	0.260812	-18.3496	3.32449e-75	4.25193e-73	down-regulated
NCU17136	#N/A	2112.81	-4.79409	0.198476	-24.1545	6.69951e-129	4.48197e-126	down-regulated
NCU03383	hypothetical protein	171.373	-4.79777	0.357696	-13.413	5.07432e-41	2.08167e-39	down-regulated
NCU08052	aquaporin	11423.9	-4.82938	0.247671	-19.4992	1.11541e-84	1.97973e-82	down-regulated
NCU01010	hypothetical protein	343.678	-4.84787	0.298289	-16.2523	2.15279e-59	1.85374e-57	down-regulated
NCU01038	hypothetical protein	72.1864	-4.88034	0.47347	-10.3076	6.51107e-25	1.22893e-23	down-regulated
NCU10799	hypothetical protein	112.527	-4.90621	0.438351	-11.1924	4.44057e-29	1.05231e-27	down-regulated
NCU08438	hypothetical protein	10.1335	-4.93214	0.917015	-5.37848	7.51183e-08	3.74172e-07	down-regulated
NCU05311	hypothetical protein	433.556	-4.95663	0.2759	-17.9653	3.64438e-72	4.28313e-70	down-regulated
NCU04197	CipC protein	5010.81	-4.96661	0.294253	-16.8787	6.4576e-64	6.2402e-62	down-regulated
NCU02798	hypothetical protein	26369.3	-4.98804	0.259501	-19.2217	2.43661e-82	3.99833e-80	down-regulated
NCU09026	feruloyl esterase B	32.3313	-5.00069	0.61484	-8.13332	4.17706e-16	4.6043e-15	down-regulated
NCU07235	hypothetical protein	26.2019	-5.17608	0.739317	-7.00116	2.53847e-12	1.96941e-11	down-regulated
NCU07627	hypothetical protein	18.7304	-5.21953	0.788411	-6.62032	3.58419e-11	2.48182e-10	down-regulated
NCU07977	hypothetical protein	731.434	-5.24147	0.361826	-14.4861	1.48241e-47	7.7963e-46	down-regulated
NCU04887	hypothetical protein	1440.09	-5.28788	0.349613	-15.125	1.10852e-51	7.08881e-50	down-regulated
NCU10129	hypothetical protein	14485.9	-5.34455	0.238754	-22.3852	5.49044e-111	1.9896e-108	down-regulated
NCU10605	hypothetical protein	24.3446	-5.44912	0.798408	-6.82498	8.7937e-12	6.47029e-11	down-regulated
NCU00866	DUF1275 domain-containing protein	23.7474	-5.53575	0.772999	-7.16139	7.9861e-13	6.50938e-12	down-regulated
NCU11323	hypothetical protein	19008.5	-5.55274	0.301648	-18.408	1.13304e-75	1.51601e-73	down-regulated
NCU00607	hypothetical protein	802.742	-5.5577	0.86198	-6.4476	1.13637e-10	7.49851e-10	down-regulated
NCU10387	dimethylaniline monooxygenase	112.264	-5.62852	0.457754	-12.2959	9.52376e-35	2.886e-33	down-regulated
NCU00985	hydrolase	74.9862	-5.75912	0.534742	-10.7699	4.77471e-27	1.0079e-25	down-regulated
NCU08087	hypothetical protein	51.6082	-5.76542	0.676822	-8.51837	1.61808e-17	1.96543e-16	down-regulated
NCU12068	hypothetical protein	367.341	-5.95427	0.413186	-14.4106	4.43742e-47	2.25686e-45	down-regulated
NCU07976	hypothetical protein	7427.08	-6.1746	0.335956	-18.3792	1.92677e-75	2.50106e-73	down-regulated
NCU01011	hypothetical protein	2385.27	-6.17704	0.747269	-8.26616	1.38345e-16	1.58942e-15	down-regulated
NCU07232	heat shock protein 30	84888.6	-6.22293	0.278331	-22.358	1.01e-110	3.37844e-108	down-regulated
NCU05134	hypothetical protein	849.644	-6.26034	0.446508	-14.0207	1.16517e-44	5.44809e-43	down-regulated
NCU07441	hypothetical protein	10577.6	-6.45627	0.336687	-19.1759	5.88916e-82	9.48481e-80	down-regulated
NCU00250	hypothetical protein	21894.6	-6.93824	0.329613	-21.0496	2.30392e-98	5.89329e-96	down-regulated
NCU05126	hypothetical protein	1198.47	-8.30773	0.366362	-22.6763	7.67761e-114	3.0351e-111	down-regulated

## Sheet: S4
Mclr-2Δsah-2 vs Δsah-2 P<0.01, log2FoldChange>2, Up-regulated genes: 126. Down-regulated genes 16
Gene ID	Annotation	baseMean	log2FoldChange	lfcSE	stat	pvalue	padj
NCU07326	hypothetical protein	215690	9.499	0.203769	46.6165	0	0	up-regulated
NCU08760	lytic polysaccharide monooxygenase	47781.8	9.06131	0.187249	48.3917	0	0	up-regulated
NCU08398	aldose 1-epimerase	25674.1	8.9078	0.232318	38.3431	0	0	up-regulated
NCU02240	endoglucanase II	30827.4	8.8231	0.222786	39.6034	0	0	up-regulated
NCU07340	cellobiohydrolase CBHI	73124.7	8.36929	0.234775	35.6482	2.51365e-278	2.28267e-275	up-regulated
NCU00206	cellobiose dehydrogenase CDH-1	24206.1	8.00465	0.232294	34.4592	3.28023e-260	2.23411e-257	up-regulated
NCU07225	endo-1,4-beta-xylanase 2	1027.53	7.7942	0.309753	25.1626	1.02778e-139	3.23078e-137	up-regulated
NCU05121	endoglucanase V	5839.48	7.78546	0.239703	32.4796	2.06884e-231	1.05679e-228	up-regulated
NCU00449	hypothetical protein	2080.25	7.75548	0.23889	32.4646	3.37245e-231	1.62135e-228	up-regulated
NCU01050	polysaccharide monooxygenase-2	677.445	7.54782	0.319025	23.659	9.5294e-124	2.68565e-121	up-regulated
NCU08042	clr-2	19438.2	7.54182	0.212718	35.4545	2.47286e-275	2.02107e-272	up-regulated
NCU07190	exoglucanase 3	72740.6	7.47932	0.348526	21.4598	3.69522e-102	8.88266e-100	up-regulated
NCU09491	feruloyl esterase B	41205.2	7.33621	0.190346	38.5414	0	0	up-regulated
NCU03181	acetylxylan esterase	3633.44	7.32451	0.184887	39.6162	0	0	up-regulated
NCU01076	hypothetical protein	626.168	7.25992	0.340315	21.3329	5.61981e-101	1.31231e-98	up-regulated
NCU09582	chitin deacetylase	10965.9	7.2426	0.358926	20.1785	1.51129e-90	3.25047e-88	up-regulated
NCU09680	cellobiohydrolase CBHII	16272.7	7.15779	0.226321	31.6267	1.5867e-219	7.20449e-217	up-regulated
NCU00972	arabinogalactan endo-1,4-beta-galactosidase	6455.45	6.99954	0.225907	30.9842	8.80196e-211	3.78623e-208	up-regulated
NCU00762	endoglucanase 3	27956.4	6.9316	0.367555	18.8587	2.4941e-79	4.97177e-77	up-regulated
NCU07143	6-phosphogluconolactonase	9194.96	6.8935	0.194952	35.36	7.03458e-274	5.22669e-271	up-regulated
NCU04870	acetyl xylan esterase	3507.76	6.68316	0.396326	16.8628	8.45124e-64	1.35435e-61	up-regulated
NCU05955	Cel74a	7507.11	6.62268	0.201198	32.9162	1.2881e-237	7.01841e-235	up-regulated
NCU09524	hypothetical protein	2268.12	6.48921	0.196418	33.0377	2.33313e-239	1.36205e-236	up-regulated
NCU08785	feruloyl esterase D	1898.46	6.41862	0.363234	17.6707	7.04574e-70	1.25184e-67	up-regulated
NCU05159	acetylxylan esterase	6426.18	6.3933	0.159137	40.1748	0	0	up-regulated
NCU04997	xylanase	2789.21	6.29216	0.188535	33.3739	3.27567e-244	2.05939e-241	up-regulated
NCU02855	endo-1,4-beta-xylanase A	72879.9	6.27157	0.403105	15.5581	1.40096e-54	1.94068e-52	up-regulated
NCU05751	cellulose-binding protein	4069.1	6.23453	0.350509	17.7871	8.90063e-71	1.61655e-68	up-regulated
NCU05864	hypothetical protein	7737.84	6.14992	0.215994	28.4727	2.55399e-178	9.07553e-176	up-regulated
NCU00763	hypothetical protein	413.397	6.14607	0.280327	21.9247	1.5119e-106	3.86149e-104	up-regulated
NCU03328	lytic polysaccharide monooxygenase	8580.45	6.10342	0.209195	29.1758	3.9321e-187	1.53034e-184	up-regulated
NCU08412	endo-beta-1,4-mannanase	11730.4	6.0476	0.201216	30.0553	1.86199e-198	7.60901e-196	up-regulated
NCU09416	cellulose-binding GDSL lipase/acylhydrolase	2179.9	6.04233	0.386732	15.6241	4.98932e-55	7.03063e-53	up-regulated
NCU05924	endo-1,4-beta-xylanase	33452.8	6.01037	0.409727	14.6692	1.01522e-48	1.25718e-46	up-regulated
NCU07520	endo-1,4-beta-glucanase	256.512	5.98429	0.308803	19.379	1.16069e-83	2.43239e-81	up-regulated
NCU10045	pectinesterase	6474.26	5.97778	0.237986	25.1182	3.14804e-139	9.52922e-137	up-regulated
NCU05057	endoglucanase EG-1	7867.54	5.93664	0.379428	15.6463	3.52078e-55	5.04831e-53	up-regulated
NCU00710	acetyl xylan esterase	1581.56	5.90459	0.205914	28.6751	7.7991e-181	2.89737e-178	up-regulated
NCU09976	rhamnogalacturonan acetylesterase	2054.84	5.82718	0.228696	25.48	3.28299e-143	1.07328e-140	up-regulated
NCU16846	#N/A	217.049	5.68045	0.346183	16.4088	1.65401e-60	2.50337e-58	up-regulated
NCU00836	hypothetical protein	1374.6	5.58753	0.404022	13.8298	1.68574e-43	1.96822e-41	up-regulated
NCU09774	cellulase	3980.86	5.56517	0.413939	13.4444	3.31984e-41	3.71686e-39	up-regulated
NCU07760	endoglucanase IV	1207.66	5.53146	0.24976	22.1471	1.11214e-108	2.93211e-106	up-regulated
NCU06607	hypothetical protein	7612.86	5.5117	0.154258	35.7305	1.33024e-279	1.35901e-276	up-regulated
NCU07898	polysaccharide monooxygenase-3	10101.6	5.02288	0.424815	11.8237	2.94437e-32	2.64443e-30	up-regulated
NCU16321	#N/A	82.1096	4.80415	0.368334	13.0429	6.97505e-39	7.40352e-37	up-regulated
NCU09776	hypothetical protein	202.093	4.73295	0.30054	15.7481	7.07225e-56	1.03217e-53	up-regulated
NCU02916	lytic polysaccharide monooxygenase	2584.65	4.72838	0.17729	26.6702	1.04239e-156	3.54976e-154	up-regulated
NCU07897	hypothetical protein	335.055	4.64134	0.256488	18.0957	3.4455e-73	6.40002e-71	up-regulated
NCU09664	acetylxylan esterase	927.964	4.41907	0.403505	10.9517	6.51907e-28	5.38186e-26	up-regulated
NCU00870	hypothetical protein	3341.19	4.27886	0.173741	24.6279	6.35533e-134	1.85508e-131	up-regulated
NCU09678	MFS transporter	124.999	4.11008	0.28945	14.1996	9.20798e-46	1.09068e-43	up-regulated
NCU03322	GDSL family lipase	381.755	4.09694	0.200478	20.4359	8.02098e-93	1.77177e-90	up-regulated
NCU02856	hypothetical protein	222.953	4.01063	0.432289	9.27765	1.73253e-20	1.0187e-18	up-regulated
NCU01049	hypothetical protein	56.1234	4.00949	0.374239	10.7137	8.77722e-27	6.83202e-25	up-regulated
NCU08176	pectate lyase A	4651.15	3.86249	0.438142	8.81562	1.19028e-18	6.48542e-17	up-regulated
NCU04012	hypothetical protein	43.4119	3.76332	0.383806	9.80526	1.0687e-22	7.1594e-21	up-regulated
NCU09764	hypothetical protein	515.245	3.74183	0.21312	17.5574	5.22048e-69	8.88896e-67	up-regulated
NCU05104	exoglucanase 1	41.6524	3.60921	0.362825	9.94753	2.58519e-23	1.77553e-21	up-regulated
NCU01057	taurine catabolism dioxygenase TauD, variant	105.36	3.60532	0.31315	11.5131	1.13331e-30	9.85376e-29	up-regulated
NCU09024	hypothetical protein	1996.58	3.59196	0.163982	21.9046	2.34663e-106	5.81182e-104	up-regulated
NCU09581	hypothetical protein	368.375	3.57754	0.242826	14.7329	3.9612e-49	4.98076e-47	up-regulated
NCU08177	S/T kinase stk-51 /yeast IKS1 /family IKS	2833.62	3.51077	0.37457	9.37279	7.06383e-21	4.27649e-19	up-regulated
NCU05056	hypothetical protein	21.608	3.48847	0.41734	8.35883	6.33425e-17	3.09999e-15	up-regulated
NCU00757	hypothetical protein	262.778	3.38608	0.224753	15.0658	2.71927e-51	3.70409e-49	up-regulated
NCU05956	beta-galactosidase	1253.49	3.2899	0.170133	19.3373	2.60901e-83	5.33085e-81	up-regulated
NCU07224	monooxygenase	18.1887	3.26786	0.422741	7.73017	1.07406e-14	4.38913e-13	up-regulated
NCU00890	beta-mannosidase	130.347	3.26671	0.249334	13.1017	3.21842e-39	3.46107e-37	up-regulated
NCU04721	neutral ceramidase	3086.9	3.23808	0.154056	21.0188	4.41367e-98	1.00203e-95	up-regulated
NCU03179	hypothetical protein	377.002	3.20481	0.182305	17.5793	3.54623e-69	6.16667e-67	up-regulated
NCU02344	fungal cellulose binding domain-containing	545.054	3.19895	0.174068	18.3776	1.98523e-75	3.77332e-73	up-regulated
NCU07207	hypothetical protein	16.4073	3.177	0.432721	7.34193	2.10532e-13	7.96611e-12	up-regulated
NCU08624	hypothetical protein	415.177	3.11301	0.228629	13.616	3.21918e-42	3.65422e-40	up-regulated
NCU01830	4-hydroxyphenylpyruvate dioxygenase	247.552	3.10938	0.262183	11.8595	1.92031e-32	1.74386e-30	up-regulated
NCU05598	rhamnogalacturonase B	15496.2	3.09007	0.241533	12.7935	1.78189e-37	1.82042e-35	up-regulated
NCU07206	hypothetical protein	346.273	3.08665	0.234902	13.1401	1.93863e-39	2.11258e-37	up-regulated
NCU02925	hypothetical protein	33.4409	3.07065	0.376446	8.15695	3.43595e-16	1.62324e-14	up-regulated
NCU08371	hypothetical protein	935.797	3.04168	0.185181	16.4254	1.25762e-60	1.93934e-58	up-regulated
NCU08715	hypothetical protein	2029.33	2.99946	0.161015	18.6284	1.88974e-77	3.67734e-75	up-regulated
NCU07339	hypothetical protein	18.0501	2.96608	0.419174	7.07602	1.48349e-12	5.0519e-11	up-regulated
NCU05597	ascus development protein 3	360.48	2.93319	0.222471	13.1846	1.0761e-39	1.18851e-37	up-regulated
NCU06861	glycosyl hydrolase family 43 protein	199.577	2.92034	0.234738	12.4409	1.56762e-35	1.54363e-33	up-regulated
NCU00764	hypothetical protein	15.0011	2.90081	0.425364	6.81959	9.13004e-12	2.89224e-10	up-regulated
NCU03180	hypothetical protein	27.5895	2.87228	0.375842	7.64226	2.13449e-14	8.55157e-13	up-regulated
NCU00871	hypothetical protein	101.387	2.83729	0.251669	11.2739	1.76511e-29	1.51855e-27	up-regulated
NCU09023	laccase 2	176.136	2.82703	0.239711	11.7935	4.21604e-32	3.7454e-30	up-regulated
NCU05548	phospho-2-dehydro-3-deoxyheptonate aldolase	5173.83	2.77927	0.184805	15.0389	4.08252e-51	5.46991e-49	up-regulated
NCU16897	#N/A	16.1702	2.77105	0.416202	6.65794	2.77693e-11	8.1347e-10	up-regulated
NCU06326	pectate lyase 1	6831.1	2.74955	0.18369	14.9684	1.1807e-50	1.53172e-48	up-regulated
NCU00552	phytoene desaturase	8011.43	2.74812	0.226671	12.1238	7.89958e-34	7.50736e-32	up-regulated
NCU07325	conidiation-specific protein con-10	306.873	2.66423	0.39298	6.77956	1.2054e-11	3.78914e-10	up-regulated
NCU02915	hypothetical protein	475.587	2.51149	0.248869	10.0916	6.01609e-24	4.35129e-22	up-regulated
NCU09773	oligopeptide transporter	116.097	2.51059	0.277964	9.03206	1.68477e-19	9.55022e-18	up-regulated
NCU01496	hypothetical protein	320.339	2.47874	0.190351	13.022	9.17764e-39	9.61652e-37	up-regulated
NCU10651	chitin binding protein	86.4302	2.4756	0.259351	9.54535	1.3565e-21	8.59435e-20	up-regulated
NCU07336	hypothetical protein	301.806	2.47515	0.204127	12.1255	7.73533e-34	7.43775e-32	up-regulated
NCU06353	hypothetical protein	725.642	2.45955	0.149289	16.4751	5.53653e-61	8.70193e-59	up-regulated
NCU00801	cdt-1	8788.85	2.43296	0.223321	10.8944	1.22515e-27	9.81682e-26	up-regulated
NCU02059	endothiapepsin	10277	2.428	0.168538	14.4063	4.7232e-47	5.67687e-45	up-regulated
NCU08570	hypothetical protein	102.604	2.38789	0.240913	9.91181	3.69886e-23	2.51923e-21	up-regulated
NCU03329	hypothetical protein	803.732	2.38445	0.238017	10.0179	1.27118e-23	8.95631e-22	up-regulated
NCU09522	hypothetical protein	581.749	2.37743	0.164109	14.4869	1.46718e-47	1.78974e-45	up-regulated
NCU04467	hypothetical protein	1153.76	2.35742	0.145226	16.2328	2.9546e-59	4.39054e-57	up-regulated
NCU02040	hypothetical protein	16.2797	2.35352	0.408876	5.75607	8.60924e-09	1.89659e-07	up-regulated
NCU02791	hypothetical protein	459.956	2.34997	0.185771	12.6498	1.12168e-36	1.13179e-34	up-regulated
NCU09403	NmrA family protein	1224.44	2.33805	0.194067	12.0476	1.9956e-33	1.85342e-31	up-regulated
NCU11278	hypothetical protein	80.5342	2.33449	0.286177	8.1575	3.42024e-16	1.62324e-14	up-regulated
NCU00130	beta-glucosidase	678.536	2.31278	0.211564	10.9318	8.11897e-28	6.63564e-26	up-regulated
NCU05477	hypothetical protein	272.175	2.28249	0.236102	9.6674	4.14794e-22	2.69056e-20	up-regulated
NCU05059	monooxygenase	8.27126	2.27898	0.44214	5.15443	2.544e-07	4.49075e-06	up-regulated
NCU08569	hypothetical protein	45.1544	2.24831	0.309002	7.27603	3.43792e-13	1.27141e-11	up-regulated
NCU05122	hypothetical protein	7.77035	2.19805	0.442909	4.96275	6.95026e-07	1.13156e-05	up-regulated
NCU03534	hypothetical protein	85.7682	2.18434	0.428153	5.10176	3.36506e-07	5.81451e-06	up-regulated
NCU04952	beta-D-glucoside glucohydrolase	88.381	2.16959	0.280849	7.72512	1.11748e-14	4.54385e-13	up-regulated
NCU01075	hypothetical protein	7.54238	2.15371	0.443384	4.85743	1.18918e-06	1.85127e-05	up-regulated
NCU06373	hypothetical protein	385.751	2.14016	0.17684	12.1022	1.02836e-33	9.66069e-32	up-regulated
NCU00288	hypothetical protein	77.9048	2.13545	0.253674	8.41808	3.82701e-17	1.93075e-15	up-regulated
NCU08052	aquaporin	486.336	2.10223	0.208049	10.1045	5.27649e-24	3.85043e-22	up-regulated
NCU01077	hypothetical protein	286.716	2.09787	0.222106	9.44536	3.54168e-21	2.1764e-19	up-regulated
NCU00296	hypothetical protein	22.6517	2.07387	0.371776	5.57827	2.42925e-08	5.09084e-07	up-regulated
NCU02060	zinc metallopeptidase	280.117	2.06719	0.190952	10.8257	2.60011e-27	2.04334e-25	up-regulated
NCU01522	hypothetical protein	395.072	2.06548	0.195301	10.5759	3.85437e-26	2.97186e-24	up-regulated
NCU01148	methyltransferase	118.751	2.0638	0.275834	7.48205	7.31723e-14	2.82093e-12	up-regulated
NCU07753	hypothetical protein	301.125	2.05983	0.203755	10.1094	5.02128e-24	3.6972e-22	up-regulated
NCU06352	oligopeptide transporter 4	1313.34	2.02187	0.160018	12.6352	1.34987e-36	1.34542e-34	up-regulated
NCU00322	hypothetical protein	4441.78	2.00399	0.154548	12.9668	1.8882e-38	1.95345e-36	up-regulated
NCU05639	hypothetical protein	88.6902	-2.04932	0.251795	-8.13886	3.99032e-16	1.8743e-14	down-regulated
NCU08366	hypothetical protein	1931.81	-2.06885	0.222107	-9.31466	1.22348e-20	7.29892e-19	down-regulated
NCU04866	hypothetical protein	100.145	-2.10006	0.244426	-8.5918	8.56199e-18	4.45714e-16	down-regulated
NCU09395	hypothetical protein	114.274	-2.12573	0.256258	-8.29527	1.08341e-16	5.27067e-15	down-regulated
NCU07468	NAD dependent epimerase/dehydratase	803.634	-2.24411	0.199804	-11.2316	2.85425e-29	2.42998e-27	down-regulated
NCU00607	hypothetical protein	45.0888	-2.29137	0.325255	-7.04483	1.85689e-12	6.29723e-11	down-regulated
NCU04526	hypothetical protein	2207.09	-2.34408	0.18959	-12.3639	4.09565e-35	3.98497e-33	down-regulated
NCU04209	hypothetical protein	28.1987	-2.45669	0.383666	-6.40321	1.52147e-10	4.10396e-09	down-regulated
NCU05807	isochorismatase family	436.701	-2.45765	0.180305	-13.6305	2.63847e-42	3.03721e-40	down-regulated
NCU09209	galactose oxidase	258.679	-2.59594	0.282983	-9.17347	4.58035e-20	2.67394e-18	down-regulated
NCU04656	MFS transporter	18402.7	-2.74229	0.157738	-17.385	1.07101e-67	1.7864e-65	down-regulated
NCU05133	udp-glucose 4-epimerase	998.506	-2.75582	0.183575	-15.012	6.12745e-51	8.07736e-49	down-regulated
NCU05495	CVNH domain-containing protein	18672.2	-2.94729	0.170172	-17.3195	3.35455e-67	5.48335e-65	down-regulated
NCU09969	hypothetical protein	14.1167	-2.99785	0.433856	-6.90977	4.85451e-12	1.57931e-10	down-regulated
NCU08739	endothiapepsin	426.428	-3.05787	0.2067	-14.7937	1.60825e-49	2.05378e-47	down-regulated
NCU09968	hypothetical protein	618.386	-7.47835	0.317597	-23.5466	1.35906e-122	3.70254e-120	down-regulated

## Sheet: S5
				391	241	236	5	3	46	100
				NCU04028	NCU04697	NCU09873	NCU02059	NCU06326	NCU07190	NCU07326
				NCU01633	NCU08986	NCU10007	NCU10865	NCU03868	NCU07520	NCU08760
				NCU00754	NCU03813	NCU10732	NCU05598	NCU09491	NCU05751	NCU07340
				NCU01735	NCU00461	NCU02727	NCU06204		NCU07345	NCU07225
				NCU04537	NCU02142	NCU06724	NCU02338		NCU16653	NCU01050
				NCU05914	NCU00153	NCU08441			NCU00552	NCU08042
				NCU04924	NCU03639	NCU04797			NCU09582	NCU03181
				NCU09459	NCU07953	NCU04569			NCU00206	NCU01076
				NCU05627	NCU10570	NCU05045			NCU04870	NCU00972
				NCU02378	NCU05511	NCU05591			NCU05477	NCU00762
				NCU07258	NCU06425	NCU05805			NCU07546	NCU07143
				NCU00309	NCU05567	NCU04292			NCU00757	NCU04997
				NCU04006	NCU04874	NCU02305			NCU07434	NCU05864
				NCU06301	NCU02502	NCU04230			NCU05121	NCU00763
				NCU00262	NCU00865	NCU10063			NCU09581	NCU03328
				NCU04603	NCU08402	NCU05168			NCU07897	NCU08412
				NCU02369	NCU05842	NCU00847			NCU05159	NCU09416
				NCU03293	NCU03107	NCU02704			NCU09524	NCU05057
				NCU00811	NCU08674	NCU08671			NCU09141	NCU09976
				NCU01640	NCU03991	NCU08045			NCU02855	NCU16846
				NCU01752	NCU07309	NCU00848			NCU10045	NCU09774
				NCU16347	NCU08535	NCU02504			NCU09764	NCU06607
				NCU02627	NCU03768	NCU07197			NCU00449	NCU09776
				NCU06302	NCU04591	NCU04130			NCU05924	NCU02916
				NCU02196	NCU08648	NCU10040			NCU08785	NCU00870
				NCU05410	NCU03762	NCU05067			NCU09169	NCU09678
				NCU01720	NCU06549	NCU08899			NCU07760	NCU08176
				NCU04158	NCU03273	NCU02475			NCU02856	NCU01057
				NCU06331	NCU00960	NCU05013			NCU02915	NCU09024
				NCU09514	NCU09659	NCU02853			NCU04467	NCU08177
				NCU09497	NCU04256	NCU06625			NCU07067	NCU05956
				NCU07111	NCU03847	NCU09732			NCU00836	NCU00890
				NCU08413	NCU02326	NCU02724			NCU06010	NCU04721
				NCU09914	NCU04466	NCU11424			NCU09664	NCU03179
				NCU00300	NCU03761	NCU08771			NCU07898	NCU02344
				NCU05264	NCU06991	NCU07247			NCU05955	NCU08624
				NCU04451	NCU05153	NCU11414			NCU09680	NCU01830
				NCU09210	NCU07159	NCU08561			NCU01522	NCU07206
				NCU04923	NCU04452	NCU03857			NCU03322	NCU08371
				NCU11363	NCU03651	NCU07530			NCU00130	NCU08715
				NCU03660	NCU05516	NCU02333			NCU00710	NCU05597
				NCU02628	NCU04699	NCU06109			NCU06353	NCU06861
				NCU01944	NCU03714	NCU09115			NCU08398	NCU00871
				NCU04154	NCU06332	NCU09257			NCU02240	NCU09023
				NCU05089	NCU06550	NCU08439			NCU03364	NCU05548
				NCU09513	NCU07452	NCU06699			NCU07753	NCU07325
				NCU16625	NCU08747	NCU05001				NCU09773
				NCU08366	NCU01945	NCU06700				NCU01496
				NCU08739	NCU06423	NCU10282				NCU07336
				NCU01903	NCU01045	NCU05390				NCU00801
				NCU08390	NCU01086	NCU08418				NCU08570
				NCU07082	NCU07541	NCU09407				NCU03329
				NCU09627	NCU08900	NCU07506				NCU09522
				NCU04416	NCU05143	NCU07298				NCU02791
				NCU00187	NCU02959	NCU05517				NCU09403
				NCU00089	NCU09347	NCU10070				NCU06373
				NCU01176	NCU01924	NCU06062				NCU08052
				NCU09817	NCU09738	NCU09443				NCU01077
				NCU04156	NCU06666	NCU09116				NCU02060
				NCU04065	NCU00088	NCU06895				NCU01148
				NCU06783	NCU05692	NCU09233				NCU06352
				NCU04770	NCU02566	NCU02567				NCU00322
				NCU07888	NCU01660	NCU02703				NCU02850
				NCU06557	NCU01070	NCU06616				NCU07787
				NCU04656	NCU01147	NCU00073				NCU01364
				NCU03697	NCU04360	NCU01427				NCU08095
				NCU12121	NCU06167	NCU03913				NCU08867
				NCU06509	NCU09256	NCU00959				NCU10457
				NCU01873	NCU08988	NCU10051				NCU10039
				NCU04921	NCU06110	NCU09136				NCU05414
				NCU09127	NCU03408	NCU07693				NCU08397
				NCU09320	NCU06864	NCU01772				NCU07353
				NCU02623	NCU05038	NCU04990				NCU09523
				NCU07583	NCU12151	NCU06559				NCU04295
				NCU01680	NCU03893	NCU07649				NCU06351
				NCU05265	NCU09556	NCU04851				NCU06333
				NCU05782	NCU05908	NCU05933				NCU00023
				NCU04454	NCU02969	NCU03350				NCU05969
				NCU01422	NCU08693	NCU02955				NCU00937
				NCU06934	NCU06424	NCU03076				NCU01900
				NCU01454	NCU02477	NCU07188				NCU00723
				NCU03385	NCU01882	NCU00988				NCU05965
				NCU00260	NCU07200	NCU03556				NCU17216
				NCU02096	NCU01449	NCU01343				NCU06961
				NCU02499	NCU08976	NCU03365				NCU03982
				NCU08967	NCU07853	NCU00021				NCU08746
				NCU04259	NCU09376	NCU06261				NCU05814
				NCU01041	NCU10052	NCU02773				NCU04675
				NCU00437	NCU03137	NCU00936				NCU09480
				NCU08404	NCU04751	NCU00582				NCU01214
				NCU08695	NCU04481	NCU02705				NCU09022
				NCU01514	NCU06782	NCU08767				NCU08407
				NCU01320	NCU06668	NCU07828				NCU09365
				NCU11041	NCU09345	NCU04075				NCU06032
				NCU04290	NCU02702	NCU08772				NCU03098
				NCU00963	NCU01781	NCU04039				NCU08057
				NCU00375	NCU06005	NCU09043				NCU05069
				NCU06272	NCU03297	NCU03783				NCU09223
				NCU04087	NCU01862	NCU08174				NCU06890
				NCU01285	NCU06731	NCU01886				NCU08850
				NCU09686	NCU09321	NCU08784
				NCU08995	NCU03433	NCU08138
				NCU08957	NCU07941	NCU07158
				NCU09568	NCU08980	NCU03360
				NCU04118	NCU16992	NCU06658
				NCU05404	NCU04180	NCU09000
				NCU08334	NCU06063	NCU06262
				NCU08738	NCU04830	NCU01568
				NCU06465	NCU10270	NCU00676
				NCU09253	NCU00682	NCU00591
				NCU02996	NCU09310	NCU05537
				NCU09525	NCU05780	NCU00569
				NCU01439	NCU08851	NCU09553
				NCU02904	NCU09160	NCU17019
				NCU16534	NCU03963	NCU02127
				NCU06086	NCU05693	NCU08487
				NCU08162	NCU04108	NCU09195
				NCU01162	NCU09520	NCU00003
				NCU05667	NCU06112	NCU00236
				NCU09040	NCU04424	NCU09533
				NCU09788	NCU09532	NCU05306
				NCU01570	NCU02274	NCU08594
				NCU16823	NCU02608	NCU00064
				NCU07156	NCU06233	NCU03509
				NCU08049	NCU08159	NCU03399
				NCU07465	NCU00104	NCU00478
				NCU03735	NCU05752	NCU02936
				NCU04644	NCU03010	NCU02980
				NCU06870	NCU04757	NCU09364
				NCU05225	NCU10521	NCU05196
				NCU08197	NCU06619	NCU06618
				NCU03654	NCU00585	NCU00188
				NCU09262	NCU06341	NCU04791
				NCU08414	NCU04019	NCU01808
				NCU02099	NCU05246	NCU08314
				NCU00459	NCU16329	NCU07135
				NCU10468	NCU04106	NCU10911
				NCU09674	NCU08699	NCU00173
				NCU09739	NCU07308	NCU06376
				NCU07259	NCU10301	NCU09958
				NCU04988	NCU07307	NCU03254
				NCU02630	NCU02802	NCU06461
				NCU01324	NCU04172	NCU03798
				NCU08709	NCU01517	NCU04843
				NCU07112	NCU03979	NCU01611
				NCU05569	NCU11364	NCU07263
				NCU02943	NCU00068	NCU02837
				NCU04754	NCU00999	NCU02739
				NCU02325	NCU05691	NCU06255
				NCU07116	NCU02979	NCU06918
				NCU03823	NCU08994	NCU09336
				NCU06995	NCU05259	NCU00611
				NCU07314	NCU00949	NCU05594
				NCU06734	NCU06720	NCU07385
				NCU16004	NCU02282	NCU06407
				NCU00356	NCU03462	NCU04143
				NCU09858	NCU03848	NCU04636
				NCU06365	NCU05609	NCU08707
				NCU04596	NCU08882	NCU08621
				NCU00812	NCU09329	NCU08977
				NCU07576	NCU00168	NCU05419
				NCU02671	NCU02031	NCU09466
				NCU01901	NCU03271	NCU05508
				NCU03466	NCU00803	NCU02558
				NCU01902	NCU01689	NCU00366
				NCU08952	NCU04307	NCU06191
				NCU07818	NCU07453	NCU09521
				NCU01833	NCU01589	NCU00584
				NCU08184	NCU09085	NCU09529
				NCU04223	NCU07696	NCU02549
				NCU07916	NCU09862	NCU03068
				NCU00554	NCU02049	NCU09615
				NCU02785	NCU04583	NCU09266
				NCU05060	NCU10028	NCU10258
				NCU08856	NCU16318	NCU05971
				NCU01675	NCU02560	NCU05771
				NCU01491	NCU11356	NCU09541
				NCU00447	NCU04419	NCU10733
				NCU06174	NCU02130	NCU02720
				NCU06652	NCU00083	NCU04764
				NCU07257	NCU07447	NCU08848
				NCU08319	NCU00055	NCU06181
				NCU08409	NCU02296	NCU09877
				NCU02668	NCU03064	NCU04899
				NCU05203	NCU03310	NCU00576
				NCU03600	NCU02790	NCU03684
				NCU09937	NCU07670	NCU01888
				NCU07732	NCU03854	NCU03120
				NCU04117	NCU03747	NCU03387
				NCU08120	NCU06111	NCU00595
				NCU08270	NCU09157	NCU00721
				NCU07715	NCU03146	NCU02625
				NCU06558	NCU07535	NCU08687
				NCU01429	NCU06230	NCU08985
				NCU00121	NCU03548	NCU09091
				NCU03596	NCU06656	NCU01026
				NCU07454	NCU06303	NCU09255
				NCU00792	NCU00074	NCU10519
				NCU05237	NCU16667	NCU02217
				NCU03118	NCU03323	NCU08341
				NCU01824	NCU06153	NCU09864
				NCU01116	NCU02777	NCU00655
				NCU03647	NCU03270	NCU01328
				NCU09600	NCU16311	NCU01645
				NCU08794	NCU02521	NCU09931
				NCU02294	NCU11365	NCU06256
				NCU03561	NCU03352	NCU01277
				NCU04216	NCU05248	NCU01097
				NCU00114	NCU07478	NCU04566
				NCU10852	NCU09629	NCU07412
				NCU00518	NCU00054	NCU04713
				NCU07468	NCU01516	NCU02261
				NCU08013	NCU09874	NCU01659
				NCU16624	NCU02771	NCU05601
				NCU02903	NCU06006	NCU01141
				NCU06763	NCU00051	NCU07295
				NCU02319	NCU10351	NCU06248
				NCU16028	NCU04528	NCU01722
				NCU06385	NCU01907	NCU04480
				NCU03673	NCU08005	NCU09737
				NCU01395	NCU06862	NCU02941
				NCU01701	NCU06785	NCU04773
				NCU06079	NCU10009	NCU06324
				NCU03151	NCU05425	NCU05593
				NCU04732	NCU09185	NCU01782
				NCU11223	NCU06270	NCU05257
				NCU03608	NCU01241	NCU10001
				NCU05571	NCU06603	NCU08974
				NCU02271	NCU03229	NCU10046
				NCU03653	NCU02398	NCU05982
				NCU00597	NCU04050	NCU04058
				NCU03702	NCU02887	NCU02533
				NCU09048	NCU16017	NCU03284
				NCU06364	NCU16016	NCU00454
				NCU04983	NCU01411	NCU00004
				NCU02148	NCU02804	NCU03818
				NCU10314	NCU07466
				NCU06565	NCU00565
				NCU01997	NCU04525
				NCU04142	NCU04322
				NCU08224	NCU02162
				NCU04483
				NCU04195
				NCU06727
				NCU03223
				NCU09820
				NCU04945
				NCU06737
				NCU07416
				NCU01980
				NCU06931
				NCU02561
				NCU05526
				NCU08727
				NCU08316
				NCU06246
				NCU02589
				NCU03166
				NCU08329
				NCU03276
				NCU02147
				NCU06185
				NCU04462
				NCU09549
				NCU03669
				NCU01233
				NCU03080
				NCU01258
				NCU06735
				NCU08898
				NCU07949
				NCU06254
				NCU05261
				NCU08476
				NCU06586
				NCU03468
				NCU03117
				NCU11320
				NCU03492
				NCU02430
				NCU09196
				NCU03641
				NCU16968
				NCU02136
				NCU11180
				NCU16027
				NCU00707
				NCU08961
				NCU05129
				NCU05600
				NCU11399
				NCU08495
				NCU10603
				NCU01965
				NCU04418
				NCU04410
				NCU04249
				NCU09209
				NCU05772
				NCU05377
				NCU04409
				NCU00955
				NCU06083
				NCU06374
				NCU01493
				NCU01394
				NCU09124
				NCU00884
				NCU06556
				NCU00788
				NCU02396
				NCU04334
				NCU04987
				NCU05291
				NCU05454
				NCU04289
				NCU08378
				NCU08155
				NCU02609
				NCU03516
				NCU00405
				NCU04211
				NCU03498
				NCU00408
				NCU03139
				NCU04036
				NCU04097
				NCU02590
				NCU03267
				NCU09017
				NCU06566
				NCU01940
				NCU01657
				NCU03500
				NCU05561
				NCU04698
				NCU02977
				NCU01418
				NCU00281
				NCU04102
				NCU00506
				NCU01569
				NCU16757
				NCU06381
				NCU01432
				NCU08893
				NCU09911
				NCU08507
				NCU04144
				NCU02973
				NCU05119
				NCU07730
				NCU08133
				NCU07050
				NCU05095
				NCU04202
				NCU03659
				NCU01430
				NCU02663
				NCU01666
				NCU10618
				NCU03152
				NCU09131
				NCU05420
				NCU06069
				NCU00050
				NCU01922
				NCU02677
				NCU06305
				NCU08278
				NCU06141
				NCU03737
				NCU07080
				NCU00957
				NCU04066
				NCU03092
				NCU00080
				NCU09536
				NCU05448
				NCU05254
				NCU01855
				NCU05623
				NCU03105
				NCU07337
				NCU02529
				NCU05524
				NCU06768
				NCU01157
				NCU05732
				NCU09986
				NCU01468

## Sheet: S6
			533	571	14	28
			NCU01434	NCU05349	NCU04526	NCU05132
			NCU09300	NCU03197	NCU05801	NCU03468
			NCU09544	NCU11201	NCU08847	NCU06666
			NCU04731	NCU09451	NCU16445	NCU03074
			NCU03169	NCU09400	NCU05964	NCU08287
			NCU09553	NCU07082	NCU07311	NCU00955
			NCU04382	NCU06636	NCU01380	NCU00187
			NCU01053	NCU11109	NCU09823	NCU06991
			NCU09030	NCU09073	NCU09693	NCU03847
			NCU01989	NCU04187	NCU07736	NCU05842
			NCU04058	NCU06370	NCU08739	NCU04211
			NCU05955	NCU01483	NCU00265	NCU02296
			NCU07942	NCU06128	NCU08720	NCU04603
			NCU06701	NCU01555	NCU05495	NCU04923
			NCU00130	NCU08370		NCU02512
			NCU01830	NCU03567		NCU07159
			NCU09870	NCU11367		NCU04924
			NCU02026	NCU07289		NCU02096
			NCU09523	NCU06815		NCU05569
			NCU04777	NCU06361		NCU08366
			NCU08771	NCU03985		NCU04866
			NCU03646	NCU06232		NCU09395
			NCU08281	NCU07910		NCU07468
			NCU01858	NCU07325		NCU05807
			NCU01377	NCU06498		NCU09209
			NCU06860	NCU02632		NCU04656
			NCU06506	NCU08960		NCU05133
			NCU00677	NCU04983		NCU09968
			NCU01970	NCU16454
			NCU04736	NCU05861
			NCU02945	NCU04491
			NCU01496	NCU04415
			NCU02755	NCU06132
			NCU07976	NCU06957
			NCU01275	NCU07827
			NCU02485	NCU02658
			NCU06470	NCU00796
			NCU03736	NCU04468
			NCU05641	NCU04810
			NCU00693	NCU07030
			NCU10239	NCU05826
			NCU08721	NCU04291
			NCU02751	NCU02522
			NCU09856	NCU16321
			NCU06211	NCU01330
			NCU04444	NCU09126
			NCU02583	NCU01294
			NCU06977	NCU09260
			NCU03096	NCU08393
			NCU04298	NCU08779
			NCU03489	NCU08407
			NCU06756	NCU08886
			NCU03257	NCU01386
			NCU08056	NCU03221
			NCU03763	NCU01238
			NCU07273	NCU06264
			NCU02042	NCU00281
			NCU08726	NCU03675
			NCU03863	NCU06773
			NCU02116	NCU04265
			NCU00604	NCU04539
			NCU02175	NCU02759
			NCU07042	NCU08230
			NCU05149	NCU08042
			NCU02389	NCU07817
			NCU07773	NCU11088
			NCU08527	NCU06240
			NCU04802	NCU07951
			NCU09430	NCU02194
			NCU00794	NCU00616
			NCU00824	NCU09755
			NCU02783	NCU05838
			NCU04499	NCU05652
			NCU05069	NCU02466
			NCU00448	NCU02523
			NCU08516	NCU16496
			NCU04264	NCU09775
			NCU01920	NCU08273
			NCU03693	NCU00034
			NCU02352	NCU05395
			NCU16845	NCU04207
			NCU08660	NCU04951
			NCU06824	NCU01741
			NCU00407	NCU00283
			NCU01112	NCU09505
			NCU09829	NCU07626
			NCU05855	NCU05541
			NCU06472	NCU06008
			NCU02241	NCU02359
			NCU03361	NCU08804
			NCU03421	NCU04205
			NCU01349	NCU00830
			NCU06137	NCU02317
			NCU01969	NCU00497
			NCU05280	NCU10006
			NCU00180	NCU00306
			NCU02221	NCU09278
			NCU04816	NCU07353
			NCU05502	NCU06305
			NCU08549	NCU11341
			NCU05214	NCU01291
			NCU02976	NCU01425
			NCU08779	NCU08298
			NCU10883	NCU04544
			NCU04808	NCU05525
			NCU09734	NCU03426
			NCU01205	NCU00979
			NCU08475	NCU06206
			NCU04495	NCU02352
			NCU03171	NCU03178
			NCU01652	NCU06756
			NCU04045	NCU09422
			NCU01815	NCU00332
			NCU09825	NCU02150
			NCU10110	NCU01312
			NCU05028	NCU03405
			NCU08821	NCU04314
			NCU02877	NCU01873
			NCU04340	NCU09031
			NCU00642	NCU08337
			NCU06387	NCU03659
			NCU02975	NCU02254
			NCU05182	NCU07805
			NCU04436	NCU04910
			NCU01842	NCU05074
			NCU04906	NCU07322
			NCU05906	NCU07956
			NCU02168	NCU08655
			NCU04273	NCU02121
			NCU00494	NCU08927
			NCU02688	NCU12021
			NCU09419	NCU03312
			NCU08852	NCU07730
			NCU07787	NCU00329
			NCU08907	NCU08331
			NCU09832	NCU10865
			NCU00722	NCU02087
			NCU01550	NCU04728
			NCU01312	NCU04196
			NCU04646	NCU02540
			NCU05160	NCU03492
			NCU09599	NCU00915
			NCU00810	NCU09294
			NCU00727	NCU02761
			NCU04542	NCU00522
			NCU08095	NCU03791
			NCU02915	NCU06664
			NCU03023	NCU01989
			NCU08809	NCU04731
			NCU07424	NCU01345
			NCU00295	NCU02543
			NCU05062	NCU06519
			NCU07073	NCU07467
			NCU07743	NCU07205
			NCU08268	NCU09295
			NCU06993	NCU11295
			NCU00292	NCU09799
			NCU02580	NCU08064
			NCU07222	NCU16500
			NCU02232	NCU00699
			NCU08092	NCU01162
			NCU00591	NCU10110
			NCU03342	NCU04620
			NCU03031	NCU04269
			NCU02164	NCU00921
			NCU09169	NCU08225
			NCU06043	NCU05844
			NCU07553	NCU06967
			NCU09260	NCU06861
			NCU07529	NCU05278
			NCU02906	NCU04221
			NCU00809	NCU02100
			NCU05519	NCU04505
			NCU00178	NCU01605
			NCU04502	NCU06131
			NCU09283	NCU08921
			NCU04129	NCU04238
			NCU01510	NCU08907
			NCU06337	NCU04046
			NCU05563	NCU09357
			NCU05809	NCU00304
			NCU02479	NCU07578
			NCU07840	NCU04996
			NCU07121	NCU03647
			NCU04774	NCU00862
			NCU02651	NCU07485
			NCU04805	NCU16942
			NCU08130	NCU06989
			NCU03248	NCU05377
			NCU05488	NCU01968
			NCU04430	NCU09307
			NCU05499	NCU02184
			NCU09259	NCU04881
			NCU04538	NCU08167
			NCU08857	NCU04506
			NCU04735	NCU08601
			NCU16472	NCU05832
			NCU07019	NCU01181
			NCU01374	NCU05488
			NCU07684	NCU07068
			NCU00834	NCU09244
			NCU06146	NCU03870
			NCU06125	NCU00451
			NCU00100	NCU04487
			NCU04274	NCU06746
			NCU06056	NCU07338
			NCU02913	NCU03755
			NCU06042	NCU08268
			NCU04523	NCU07442
			NCU00684	NCU03754
			NCU00090	NCU09758
			NCU05936	NCU02172
			NCU02058	NCU09535
			NCU09527	NCU07237
			NCU03187	NCU01845
			NCU03884	NCU05188
			NCU08228	NCU07914
			NCU04268	NCU08092
			NCU16555	NCU07917
			NCU12125	NCU07110
			NCU03692	NCU06765
			NCU07513	NCU17227
			NCU06647	NCU09176
			NCU04950	NCU06133
			NCU01971	NCU06853
			NCU02983	NCU08978
			NCU00721	NCU04811
			NCU07885	NCU00869
			NCU00855	NCU16819
			NCU09097	NCU06518
			NCU08393	NCU10572
			NCU09024	NCU02764
			NCU03332	NCU05546
			NCU06750	NCU04621
			NCU09823	NCU07081
			NCU08541	NCU04385
			NCU04905	NCU05138
			NCU01203	NCU05189
			NCU04283	NCU07360
			NCU08146	NCU06075
			NCU08551	NCU05498
			NCU07756	NCU00642
			NCU00912	NCU09415
			NCU01565	NCU10500
			NCU05637	NCU12022
			NCU04482	NCU00827
			NCU06739	NCU08351
			NCU00943	NCU02690
			NCU11053	NCU06034
			NCU08715	NCU08185
			NCU02121	NCU07178
			NCU04615	NCU05137
			NCU04472	NCU04907
			NCU08820	NCU08750
			NCU05281	NCU04246
			NCU08935	NCU08786
			NCU10567	NCU08447
			NCU00017	NCU07938
			NCU01072	NCU04436
			NCU02481	NCU00147
			NCU09506	NCU00675
			NCU04291	NCU03255
			NCU05005	NCU08155
			NCU08336	NCU01107
			NCU08136	NCU02019
			NCU00028	NCU11172
			NCU00602	NCU04914
			NCU07037	NCU09277
			NCU10055	NCU06969
			NCU03523	NCU09868
			NCU07385	NCU04669
			NCU03506	NCU05915
			NCU09712	NCU03205
			NCU12126	NCU08702
			NCU00108	NCU08736
			NCU08847	NCU05555
			NCU00304	NCU01426
			NCU01417	NCU09716
			NCU09486	NCU07233
			NCU16503	NCU03043
			NCU06803	NCU04767
			NCU01154	NCU05854
			NCU04135	NCU10011
			NCU06413	NCU07503
			NCU08526	NCU07287
			NCU09252	NCU06660
			NCU16597	NCU11264
			NCU00849	NCU03318
			NCU16020	NCU01065
			NCU05833	NCU07059
			NCU04042	NCU03533
			NCU07133	NCU02624
			NCU06081	NCU01916
			NCU09783	NCU02584
			NCU02190	NCU16555
			NCU09978	NCU06072
			NCU04595	NCU09547
			NCU11287	NCU09212
			NCU03078	NCU07017
			NCU16364	NCU10687
			NCU00873	NCU01064
			NCU03255	NCU06142
			NCU01421	NCU02944
			NCU01744	NCU02596
			NCU06918	NCU08013
			NCU08353	NCU07407
			NCU03925	NCU09604
			NCU00616	NCU08443
			NCU05585	NCU07349
			NCU04503	NCU07061
			NCU08603	NCU00604
			NCU08755	NCU05775
			NCU02930	NCU03863
			NCU08272	NCU05545
			NCU05881	NCU06018
			NCU06277	NCU07550
			NCU01968	NCU04805
			NCU09267	NCU02123
			NCU09197	NCU01652
			NCU09358	NCU02084
			NCU07174	NCU07080
			NCU06627	NCU12034
			NCU03648	NCU10775
			NCU03634	NCU07101
			NCU08384	NCU04066
			NCU00773	NCU00321
			NCU05148	NCU06983
			NCU03405	NCU06682
			NCU07068	NCU01231
			NCU17055	NCU09800
			NCU05897	NCU07439
			NCU08641	NCU07551
			NCU04673	NCU08270
			NCU01356	NCU06532
			NCU04099	NCU08791
			NCU06173	NCU00247
			NCU09355	NCU10400
			NCU03603	NCU10042
			NCU06960	NCU00144
			NCU08190	NCU16699
			NCU03032	NCU00520
			NCU06758	NCU09788
			NCU10276	NCU00774
			NCU04623	NCU04905
			NCU05850	NCU03646
			NCU01636	NCU07066
			NCU05953	NCU01546
			NCU04951	NCU05303
			NCU05239	NCU04522
			NCU04963	NCU17100
			NCU08147	NCU03780
			NCU06417	NCU04403
			NCU08397	NCU04496
			NCU05188	NCU09820
			NCU00264	NCU08330
			NCU08752	NCU03626
			NCU09305	NCU07424
			NCU01742	NCU16806
			NCU09785	NCU00542
			NCU07143	NCU02930
			NCU09904	NCU07787
			NCU00696	NCU05376
			NCU01138	NCU05156
			NCU00774	NCU09821
			NCU11200	NCU16450
			NCU05781	NCU06416
			NCU00911	NCU10031
			NCU00299	NCU08227
			NCU09693	NCU02651
			NCU09022	NCU00678
			NCU04823	NCU11338
			NCU01769	NCU10603
			NCU04554	NCU09904
			NCU05298	NCU11291
			NCU00305	NCU06265
			NCU05639	NCU07221
			NCU04371	NCU04605
			NCU08793	NCU06465
			NCU04786	NCU05860
			NCU09646	NCU04042
			NCU04287	NCU02196
			NCU01972	NCU04268
			NCU07405	NCU05512
			NCU08351	NCU11352
			NCU01504	NCU00867
			NCU05131	NCU04451
			NCU06416	NCU07921
			NCU07473	NCU07102
			NCU07305	NCU05079
			NCU02086	NCU02193
			NCU04197	NCU05341
			NCU09694	NCU16396
			NCU09906	NCU09545
			NCU01649	NCU04639
			NCU09689	NCU16725
			NCU08655	NCU06170
			NCU09031	NCU01080
			NCU07491	NCU01926
			NCU00282	NCU07083
			NCU00699	NCU05524
			NCU04674	NCU09759
			NCU00821	NCU05897
			NCU05625	NCU09712
			NCU05061	NCU01353
			NCU00580	NCU07094
			NCU03802	NCU02170
			NCU05229	NCU07234
			NCU00947	NCU07332
			NCU00835	NCU01528
			NCU02092	NCU08433
			NCU04295	NCU05338
			NCU08750	NCU09428
			NCU06861	NCU03530
			NCU04545	NCU04237
			NCU06583	NCU11287
			NCU05351	NCU04371
			NCU07325	NCU09097
			NCU09207	NCU02713
			NCU09274	NCU08137
			NCU02890	NCU05183
			NCU05900	NCU06120
			NCU05311	NCU04266
			NCU05994	NCU00314
			NCU16477	NCU07806
			NCU07503	NCU04932
			NCU04487	NCU08564
			NCU08282	NCU01510
			NCU06123	NCU08165
			NCU12068	NCU02765
			NCU04332	NCU07115
			NCU07737	NCU07108
			NCU08924	NCU00629
			NCU05309	NCU03633
			NCU05268	NCU02799
			NCU06120	NCU05490
			NCU09511	NCU07337
			NCU09760	NCU07027
			NCU05964	NCU06207
			NCU07175	NCU02252
			NCU09886	NCU17083
			NCU01074	NCU03208
			NCU05303	NCU00586
			NCU00316	NCU08057
			NCU07736	NCU06119
			NCU09771	NCU07129
			NCU02307	NCU04816
			NCU00175	NCU04963
			NCU04474	NCU06121
			NCU01140	NCU08168
			NCU08137	NCU01292
			NCU16677	NCU03552
			NCU09244	NCU07737
			NCU09357	NCU01088
			NCU09777	NCU04823
			NCU11323	NCU09356
			NCU04884	NCU07388
			NCU05414	NCU10539
			NCU05899	NCU04872
			NCU09690	NCU04502
			NCU11405	NCU07769
			NCU09287	NCU07073
			NCU04848	NCU06358
			NCU09272	NCU02712
			NCU09670	NCU04267
			NCU04285	NCU09702
			NCU11146	NCU06137
			NCU02084	NCU08199
			NCU03416	NCU05154
			NCU04435	NCU05236
			NCU09335	NCU08166
			NCU04672	NCU09906
			NCU07205	NCU09424
			NCU07334	NCU07395
			NCU16942	NCU06583
			NCU05922	NCU01754
			NCU07129	NCU09174
			NCU07036	NCU01382
			NCU00782	NCU07222
			NCU09428	NCU07318
			NCU10546	NCU16848
			NCU05018	NCU08280
			NCU07769	NCU00716
			NCU01065	NCU08372
			NCU16496	NCU05855
			NCU08199	NCU00496
			NCU04949	NCU03736
			NCU00129	NCU10010
			NCU02238	NCU01874
			NCU05493	NCU09075
			NCU09356	NCU03506
			NCU00306	NCU03960
			NCU02080	NCU04635
			NCU07626	NCU03403
			NCU06358	NCU08643
			NCU12107	NCU00878
			NCU05236	NCU04430
			NCU00715	NCU11046
			NCU10809	NCU07138
			NCU05046	NCU01049
			NCU03318	NCU07405
			NCU04887	NCU04819
			NCU11417	NCU07334
			NCU05079	NCU09713
			NCU09245	NCU01357
			NCU04078	NCU00795
			NCU09909	NCU09886
			NCU09273	NCU00773
			NCU00850	NCU09020
			NCU01064	NCU11405
			NCU07798	NCU00766
			NCU04282	NCU04634
			NCU05134	NCU08228
			NCU04544	NCU08226
			NCU02526	NCU02526
			NCU09784	NCU01891
			NCU09429	NCU03078
			NCU08407	NCU04538
			NCU07804	NCU09057
			NCU07802	NCU07226
			NCU10387	NCU01289
			NCU03415	NCU03268
			NCU02500	NCU00855
			NCU04169	NCU09559
			NCU08114	NCU06402
			NCU04522	NCU10014
			NCU09698	NCU06537
			NCU03518	NCU06506
			NCU02188	NCU03634
			NCU07232	NCU09041
			NCU01231	NCU11309
			NCU05126	NCU09810
			NCU08491	NCU08809
			NCU00985	NCU06042
				NCU12067
				NCU01769
				NCU08282
				NCU06531
				NCU05563
				NCU05309
				NCU09074
				NCU07804
				NCU09506
				NCU09498
				NCU07802
				NCU09692
				NCU09676
				NCU07484
				NCU05712
				NCU04667
				NCU17136
				NCU03383
				NCU08052
				NCU01010
				NCU10799
				NCU05311
				NCU04197
				NCU02798
				NCU07977
				NCU04887
				NCU10129
				NCU11323
				NCU00607
				NCU10387
				NCU12068
				NCU07976
				NCU01011
				NCU07232
				NCU05134
				NCU07441
				NCU00250
				NCU05126

## Sheet: S7
Funcat analysis of 236 genes set
FUNCTIONAL CATEGORY	abs SET	rel SET	genes SET	abs GENOME	rel GENOME	rel SET/rel GENOME	P-VALUE
02 ENERGY	69	32.7	NCU00188 NCU02217 NCU09864 NCU09873 NCU03818 NCU03857 NCU03913 NCU04230 NCU04143 NCU01328 NCU01097 NCU04791 NCU10732 NCU04797 NCU08561 NCU08784 NCU08772 NCU08771 NCU04851 NCU04899 NCU04990 NCU05257 NCU00591 NCU00611 NCU00655 NCU00936 NCU00959 NCU05594 NCU05805 NCU04566 NCU06407 NCU06559 NCU08341 NCU09115 NCU05390 NCU05419 NCU06700 NCU06658 NCU06895 NCU07263 NCU10046 NCU05001 NCU09553 NCU09529 NCU…	1270	12.6	2.59524	1.32332e-14
01.01 amino acid metabolism	65	30.8	NCU02333 NCU09864 NCU03783 NCU03857 NCU03913 NCU04292 NCU04230 NCU04130 NCU01328 NCU01141 NCU01097 NCU04791 NCU10732 NCU08561 NCU08784 NCU08771 NCU04851 NCU05168 NCU00591 NCU00721 NCU00936 NCU05594 NCU05537 NCU05805 NCU04636 NCU04569 NCU06191 NCU06407 NCU06559 NCU09116 NCU09115 NCU02127 NCU05390 NCU05419 NCU06724 NCU06700 NCU06895 NCU07263 NCU07506 NCU10046 NCU05001 NCU09553 NCU09529 NCU08441 NCU…	1157	11.4	2.70175	2.1682e-14
01 METABOLISM	133	63	NCU00173 NCU00188 NCU00478 NCU02305 NCU02333 NCU09864 NCU09873 NCU03783 NCU03818 NCU03857 NCU03913 NCU04039 NCU04075 NCU04292 NCU04230 NCU04143 NCU04130 NCU01328 NCU08687 NCU08671 NCU01141 NCU01097 NCU04791 NCU10732 NCU10733 NCU04797 NCU08561 NCU08784 NCU08772 NCU08771 NCU04851 NCU04899 NCU04990 NCU05168 NCU05196 NCU05257 NCU09931 NCU00591 NCU00611 NCU00655 NCU00721 NCU00847 NCU00848 NCU00936 NCU…	3788	37.6	1.67553	3.89277e-14
01.06 lipid, fatty acid and isoprenoid metabolism	72	34.1	NCU00173 NCU00478 NCU02305 NCU03818 NCU03857 NCU03913 NCU04130 NCU01328 NCU08687 NCU08671 NCU01141 NCU01097 NCU04791 NCU10732 NCU08561 NCU08784 NCU08771 NCU04851 NCU04899 NCU05168 NCU09931 NCU00591 NCU00655 NCU00721 NCU00936 NCU00988 NCU04480 NCU05594 NCU05591 NCU05805 NCU04636 NCU06407 NCU06616 NCU09115 NCU02127 NCU05390 NCU05419 NCU06700 NCU06895 NCU07298 NCU07263 NCU07247 NCU07506 NCU05982 NCU…	1404	13.9	2.45324	5.49218e-14
01.05 C-compound and carbohydrate metabolism	86	40.7	NCU00173 NCU00188 NCU09864 NCU09873 NCU03857 NCU03913 NCU04230 NCU04143 NCU04130 NCU01328 NCU08687 NCU01097 NCU04791 NCU10732 NCU04797 NCU08561 NCU08784 NCU08772 NCU08771 NCU04851 NCU04899 NCU04990 NCU05168 NCU05257 NCU09931 NCU00591 NCU00611 NCU00655 NCU00721 NCU00936 NCU00959 NCU00988 NCU06062 NCU05594 NCU05591 NCU05537 NCU05805 NCU04636 NCU04569 NCU04566 NCU06256 NCU06407 NCU06559 NCU06616 NCU…	1983	19.6	2.07653	1.02915e-12
01.20 secondary metabolism	68	32.2	NCU02305 NCU09864 NCU03818 NCU04039 NCU04292 NCU04230 NCU04130 NCU01097 NCU04791 NCU10732 NCU08561 NCU08784 NCU08771 NCU04851 NCU05168 NCU05196 NCU00591 NCU00611 NCU00655 NCU00721 NCU00847 NCU00848 NCU00936 NCU00988 NCU06062 NCU05601 NCU05594 NCU05591 NCU04636 NCU04569 NCU06191 NCU11424 NCU06407 NCU06616 NCU08341 NCU09116 NCU09115 NCU02127 NCU05390 NCU06895 NCU07263 NCU07506 NCU05982 NCU05001 NCU…	1517	15	2.14667	2.02147e-10
02.01 glycolysis and gluconeogenesis	26	12.3	NCU09864 NCU09873 NCU03857 NCU03913 NCU04230 NCU01328 NCU01097 NCU04797 NCU04851 NCU04899 NCU00591 NCU05594 NCU06407 NCU05419 NCU06658 NCU10046 NCU08441 NCU10063 NCU08594 NCU10007 NCU02704 NCU08848 NCU08899 NCU09000 NCU09255 NCU03120	335	3.32	3.70482	7.20794e-09
16.21 complex cofactor/cosubstrate/vitamine binding	38	18	NCU09864 NCU03857 NCU03913 NCU04292 NCU01328 NCU04791 NCU08784 NCU08771 NCU04899 NCU09931 NCU00582 NCU00591 NCU00655 NCU00936 NCU00959 NCU04480 NCU05601 NCU05594 NCU05805 NCU04636 NCU06559 NCU09116 NCU09115 NCU02127 NCU06895 NCU05001 NCU09553 NCU01722 NCU01808 NCU08138 NCU02727 NCU02704 NCU02549 NCU08977 NCU09266 NCU10051 NCU03350 NCU03076	655	6.5	2.76923	7.27631e-09
01.07 metabolism of vitamins, cofactors, and prosthetic groups	39	18.4	NCU02305 NCU03857 NCU04130 NCU04791 NCU10732 NCU08561 NCU08784 NCU08771 NCU04899 NCU00591 NCU00936 NCU05601 NCU05594 NCU05805 NCU04636 NCU06191 NCU11424 NCU06616 NCU09115 NCU05390 NCU06918 NCU06895 NCU07263 NCU07188 NCU05982 NCU05001 NCU09553 NCU09529 NCU08441 NCU01568 NCU08138 NCU08594 NCU02727 NCU02704 NCU09233 NCU09266 NCU03350 NCU03120 NCU03076	758	7.52	2.44681	1.18235e-07
01.01.11 metabolism of the pyruvate family (alanine, isoleucine, leucine, valine) and D-alanine	16	7.58	NCU09864 NCU03857 NCU03913 NCU04292 NCU01097 NCU08771 NCU00591 NCU00936 NCU06407 NCU06559 NCU02127 NCU05419 NCU08848 NCU09266 NCU03120 NCU03076	167	1.65	4.59394	4.01948e-07
01.01.11.04 metabolism of leucine	13	6.16	NCU09864 NCU03857 NCU03913 NCU04292 NCU01097 NCU08771 NCU00591 NCU06407 NCU06559 NCU02127 NCU05419 NCU08848 NCU03120	112	1.11	5.54955	5.69651e-07
02.13 respiration	31	14.6	NCU00188 NCU02217 NCU01097 NCU04791 NCU10732 NCU08561 NCU08771 NCU04851 NCU05257 NCU00655 NCU00936 NCU00959 NCU05805 NCU06407 NCU05390 NCU07263 NCU09529 NCU08439 NCU01568 NCU01808 NCU08594 NCU02549 NCU08848 NCU08899 NCU02853 NCU09266 NCU10051 NCU09443 NCU03387 NCU03120 NCU03076	574	5.7	2.5614	1.02194e-06
01.01.03 assimilation of ammonia, metabolism of the glutamate group	26	12.3	NCU02333 NCU03783 NCU03857 NCU01097 NCU10732 NCU08561 NCU04851 NCU00591 NCU00936 NCU05537 NCU04569 NCU06407 NCU09116 NCU06724 NCU07263 NCU09529 NCU01568 NCU08594 NCU02558 NCU08848 NCU08899 NCU02936 NCU09266 NCU10051 NCU03120 NCU03076	432	4.29	2.86713	1.13952e-06
20.09.04 mitochondrial transport	20	9.47	NCU03798 NCU10732 NCU08561 NCU05168 NCU05196 NCU00721 NCU05593 NCU05390 NCU07263 NCU08439 NCU07530 NCU01568 NCU01611 NCU09091 NCU08974 NCU10051 NCU09443 NCU11414 NCU03387 NCU03509	285	2.83	3.34629	2.14273e-06
16 PROTEIN WITH BINDING FUNCTION OR COFACTOR REQUIREMENT (structural or catalytic)	117	55.4	NCU00064 NCU00188 NCU00478 NCU02305 NCU02333 NCU09864 NCU03783 NCU03798 NCU03818 NCU03857 NCU03913 NCU04075 NCU04292 NCU04143 NCU01328 NCU01277 NCU08687 NCU08671 NCU01097 NCU04773 NCU04791 NCU10732 NCU10733 NCU08561 NCU08784 NCU08772 NCU08771 NCU04851 NCU04899 NCU04990 NCU05168 NCU05196 NCU05257 NCU09931 NCU00569 NCU00582 NCU00591 NCU00611 NCU00655 NCU00676 NCU00721 NCU00936 NCU00959 NCU00988 NCU…	4005	39.7	1.39547	2.43072e-06
01.01.13 regulation of amino acid metabolism	19	9	NCU04130 NCU01097 NCU04851 NCU05168 NCU00721 NCU06407 NCU09116 NCU10046 NCU09529 NCU08594 NCU02724 NCU02558 NCU08848 NCU08899 NCU02936 NCU09521 NCU03360 NCU03509 NCU03120	268	2.66	3.38346	3.35448e-06
01.01.03.03 metabolism of proline	12	5.68	NCU02333 NCU01097 NCU04851 NCU00936 NCU06407 NCU09529 NCU08848 NCU08899 NCU02936 NCU09266 NCU03120 NCU03076	112	1.11	5.11712	3.6863e-06
20.01.01.01.01 heavy metal ion transport (Cu+, Fe3+, etc.)	17	8.05	NCU03818 NCU10732 NCU08561 NCU05168 NCU00721 NCU05591 NCU08341 NCU05390 NCU07263 NCU07828 NCU08439 NCU07530 NCU01568 NCU08707 NCU09443 NCU11414 NCU03509	224	2.22	3.62613	4.52676e-06
34.11 cellular sensing and response to external stimulus	49	23.2	NCU00188 NCU00478 NCU03818 NCU04143 NCU01097 NCU04791 NCU10732 NCU08561 NCU08784 NCU04851 NCU04990 NCU05168 NCU05257 NCU00582 NCU00721 NCU00988 NCU05594 NCU05591 NCU04566 NCU11424 NCU06407 NCU06616 NCU08341 NCU05390 NCU06918 NCU07263 NCU05982 NCU05001 NCU09529 NCU08439 NCU07530 NCU01568 NCU01611 NCU01722 NCU01772 NCU08594 NCU08848 NCU08899 NCU08977 NCU02853 NCU02837 NCU10282 NCU10051 NCU09521 NCU…	1232	12.2	1.90164	5.4023e-06
01.02 nitrogen, sulfur and selenium metabolism	30	14.2	NCU02333 NCU04292 NCU01097 NCU04851 NCU09931 NCU00591 NCU00936 NCU04636 NCU06407 NCU09116 NCU09115 NCU01888 NCU06724 NCU06895 NCU05001 NCU09529 NCU08594 NCU10007 NCU02727 NCU02724 NCU02558 NCU08848 NCU08899 NCU09233 NCU09266 NCU10051 NCU09521 NCU03350 NCU03120 NCU03076	605	6	2.36667	8.72716e-06
01.06.06 isoprenoid metabolism	23	10.9	NCU02305 NCU03818 NCU03913 NCU01328 NCU08687 NCU08671 NCU04791 NCU08784 NCU00936 NCU04480 NCU05594 NCU05591 NCU06616 NCU09115 NCU06895 NCU05982 NCU05001 NCU01722 NCU02724 NCU09266 NCU10051 NCU09732 NCU03076	397	3.94	2.7665	9.30214e-06
01.01.03.02 metabolism of glutamate	10	4.73	NCU02333 NCU03783 NCU03857 NCU00936 NCU04569 NCU09116 NCU06724 NCU02936 NCU09266 NCU03076	84	0.83	5.6988	9.44346e-06
01.01.09 metabolism of the cysteine - aromatic group	26	12.3	NCU02333 NCU04130 NCU04791 NCU08784 NCU08771 NCU00591 NCU00936 NCU05594 NCU05537 NCU05805 NCU04636 NCU06407 NCU09116 NCU09115 NCU06700 NCU06895 NCU07506 NCU05001 NCU09529 NCU08441 NCU08594 NCU02727 NCU08848 NCU08977 NCU09266 NCU03076	493	4.89	2.51534	1.26755e-05
01.06.10 regulation of lipid, fatty acid and isoprenoid metabolism	15	7.1	NCU08687 NCU01097 NCU04851 NCU00591 NCU05805 NCU06407 NCU09529 NCU08441 NCU01611 NCU08594 NCU02558 NCU08848 NCU08899 NCU02853 NCU03120	196	1.94	3.65979	1.51807e-05
20.01 transported compounds (substrates)	71	33.6	NCU00188 NCU00478 NCU03783 NCU03798 NCU03818 NCU03857 NCU01097 NCU04791 NCU10732 NCU08561 NCU08784 NCU04851 NCU04899 NCU04990 NCU05168 NCU05196 NCU09931 NCU00611 NCU00655 NCU00721 NCU00936 NCU00959 NCU00988 NCU05594 NCU05593 NCU05591 NCU04566 NCU06407 NCU08341 NCU09115 NCU05390 NCU06699 NCU06918 NCU06895 NCU07263 NCU05001 NCU07828 NCU09553 NCU09529 NCU07649 NCU08439 NCU08441 NCU07530 NCU01568 NCU…	2134	21.1	1.59242	1.55668e-05
01.01.09.04 metabolism of phenylalanine	12	5.68	NCU08771 NCU00936 NCU05594 NCU05537 NCU09116 NCU09115 NCU06895 NCU07506 NCU05001 NCU08441 NCU09266 NCU03076	129	1.28	4.4375	1.59777e-05
01.01.03.03.02 degradation of proline	10	4.73	NCU02333 NCU01097 NCU04851 NCU06407 NCU09529 NCU08848 NCU08899 NCU02936 NCU03120 NCU03076	92	0.91	5.1978	2.13177e-05
01.01.03.02.01 biosynthesis of glutamate	8	3.79	NCU02333 NCU03783 NCU03857 NCU04569 NCU09116 NCU06724 NCU02936 NCU03076	57	0.56	6.76786	2.2298e-05
20.01.13 lipid/fatty acid transport	19	9	NCU03818 NCU10732 NCU08561 NCU05168 NCU00721 NCU00988 NCU05591 NCU08341 NCU05390 NCU07263 NCU09553 NCU08439 NCU08441 NCU01568 NCU01611 NCU01722 NCU09443 NCU03509 NCU09732	307	3.04	2.96053	2.34615e-05
01.01.11.03 metabolism of valine	8	3.79	NCU09864 NCU03857 NCU03913 NCU04292 NCU08771 NCU00591 NCU06559 NCU02127	60	0.59	6.42373	3.27158e-05
02.13.03 aerobic respiration	22	10.4	NCU02217 NCU01097 NCU04791 NCU10732 NCU08561 NCU04851 NCU05257 NCU00655 NCU00959 NCU06407 NCU05390 NCU07263 NCU09529 NCU08439 NCU01808 NCU08594 NCU02549 NCU08848 NCU08899 NCU10051 NCU09443 NCU03120	408	4.05	2.5679	4.42699e-05
34 INTERACTION WITH THE ENVIRONMENT	61	28.9	NCU00188 NCU00478 NCU03818 NCU04143 NCU01097 NCU04773 NCU04791 NCU10732 NCU08561 NCU08784 NCU04851 NCU04990 NCU05168 NCU05196 NCU05257 NCU00582 NCU00721 NCU00988 NCU05594 NCU05591 NCU04636 NCU04566 NCU11424 NCU06407 NCU06616 NCU06618 NCU08341 NCU05390 NCU06699 NCU06918 NCU07263 NCU07247 NCU05982 NCU05001 NCU07828 NCU09553 NCU09529 NCU08439 NCU08441 NCU07530 NCU01568 NCU01611 NCU01722 NCU01772 NCU…	1798	17.8	1.6236	4.63433e-05
20 CELLULAR TRANSPORT, TRANSPORT FACILITIES AND TRANSPORT ROUTES	80	37.9	NCU00188 NCU00478 NCU03783 NCU03798 NCU03818 NCU03857 NCU01097 NCU04791 NCU10732 NCU08561 NCU08784 NCU04851 NCU04899 NCU04990 NCU05168 NCU05196 NCU05257 NCU09931 NCU00582 NCU00591 NCU00611 NCU00655 NCU00721 NCU00936 NCU00959 NCU00988 NCU05594 NCU05593 NCU05591 NCU04566 NCU06407 NCU06616 NCU08341 NCU09115 NCU05390 NCU06699 NCU06918 NCU06895 NCU07263 NCU07158 NCU05982 NCU10046 NCU05067 NCU05001 NCU…	2581	25.6	1.48047	4.86988e-05
01.01.11.02 metabolism of isoleucine	8	3.79	NCU09864 NCU03857 NCU03913 NCU04292 NCU08771 NCU00591 NCU06559 NCU02127	64	0.63	6.01587	5.26752e-05
20.01.03 C-compound and carbohydrate transport	25	11.8	NCU01097 NCU10732 NCU08561 NCU04851 NCU04990 NCU05168 NCU00721 NCU00988 NCU05591 NCU06407 NCU05390 NCU07263 NCU09529 NCU07649 NCU08439 NCU01568 NCU01611 NCU08594 NCU08848 NCU08899 NCU02980 NCU02853 NCU09443 NCU03509 NCU03120	505	5.01	2.35529	5.39486e-05
16.21.11 thiamine pyrophosphate binding	4	1.89	NCU09864 NCU03913 NCU01328 NCU08771	11	0.1	18.9	5.51485e-05
16.17 metal binding	61	28.9	NCU00188 NCU00478 NCU02333 NCU03783 NCU03818 NCU03913 NCU04075 NCU04143 NCU01328 NCU01097 NCU10732 NCU10733 NCU08561 NCU08771 NCU04990 NCU05196 NCU05257 NCU00591 NCU00655 NCU00959 NCU05594 NCU05537 NCU04566 NCU11424 NCU06407 NCU06618 NCU08341 NCU09115 NCU01888 NCU02127 NCU05390 NCU06918 NCU06895 NCU07263 NCU07412 NCU05001 NCU09553 NCU09529 NCU08439 NCU07530 NCU01568 NCU01722 NCU01772 NCU01808 NCU…	1821	18	1.60556	6.7961e-05
01.01.03.05 metabolism of arginine	14	6.63	NCU02333 NCU01097 NCU10732 NCU08561 NCU00591 NCU05537 NCU06407 NCU07263 NCU09529 NCU01568 NCU08594 NCU02558 NCU02936 NCU03120	198	1.96	3.38265	7.01327e-05
16.17.01 calcium binding	21	9.95	NCU00188 NCU00478 NCU03818 NCU03913 NCU04143 NCU01328 NCU10732 NCU08561 NCU04990 NCU05537 NCU04566 NCU08341 NCU05390 NCU07263 NCU09553 NCU01568 NCU01722 NCU02724 NCU09043 NCU10282 NCU03360	395	3.92	2.53827	8.14485e-05
01.02.02 nitrogen metabolism	14	6.63	NCU02333 NCU04292 NCU01097 NCU04851 NCU00591 NCU04636 NCU06407 NCU09529 NCU08594 NCU10007 NCU02727 NCU08848 NCU08899 NCU03120	203	2.01	3.29851	9.17721e-05
01.01.06 metabolism of the aspartate family	20	9.47	NCU03857 NCU04292 NCU04230 NCU01097 NCU00591 NCU05805 NCU04636 NCU06407 NCU09116 NCU02127 NCU05419 NCU09529 NCU08441 NCU01611 NCU08594 NCU02724 NCU08848 NCU09233 NCU09732 NCU03120	370	3.67	2.58038	9.65954e-05
41.01.03.01 fruit body development (sexually or asexually derived spores)	9	4.26	NCU01097 NCU04851 NCU06407 NCU05001 NCU09529 NCU08594 NCU08848 NCU08899 NCU03120	93	0.92	4.63043	0.000137944
01.01.11.04.02 degradation of leucine	7	3.31	NCU09864 NCU04292 NCU08771 NCU00591 NCU06559 NCU02127 NCU05419	55	0.54	6.12963	0.000138978
41.01.03 tissue pattern formation	9	4.26	NCU01097 NCU04851 NCU06407 NCU05001 NCU09529 NCU08594 NCU08848 NCU08899 NCU03120	96	0.95	4.48421	0.000176146
01.05.25 regulation of C-compound and carbohydrate metabolism	27	12.7	NCU00188 NCU04143 NCU08687 NCU01097 NCU10732 NCU08561 NCU08772 NCU04851 NCU04990 NCU05257 NCU00988 NCU04566 NCU06256 NCU06407 NCU05390 NCU07263 NCU10046 NCU09529 NCU01568 NCU08594 NCU02724 NCU02558 NCU08848 NCU08899 NCU02853 NCU03360 NCU03120	614	6.09	2.08539	0.000197268
01.02.02.06 assimilation of ammonia	8	3.79	NCU01097 NCU04851 NCU06407 NCU09529 NCU08594 NCU08848 NCU08899 NCU03120	77	0.76	4.98684	0.000198389
02.16 fermentation	18	8.53	NCU09864 NCU03913 NCU04230 NCU04791 NCU08784 NCU08771 NCU04899 NCU00611 NCU00655 NCU00936 NCU05594 NCU08441 NCU02704 NCU09266 NCU10051 NCU09521 NCU03360 NCU03076	333	3.3	2.58485	0.000217766
01.01.06.06.01.03 aminoadipic acid pathway	9	4.26	NCU03857 NCU01097 NCU06407 NCU05419 NCU09529 NCU08441 NCU08594 NCU08848 NCU03120	99	0.98	4.34694	0.000222785
20.01.25 vitamine/cofactor transport	9	4.26	NCU10732 NCU08561 NCU05168 NCU00721 NCU05390 NCU06918 NCU07263 NCU01568 NCU03509	100	0.99	4.30303	0.000240444
20.01.15 electron transport	28	13.2	NCU03783 NCU03818 NCU03857 NCU04791 NCU10732 NCU08561 NCU08784 NCU04899 NCU05196 NCU09931 NCU00655 NCU00936 NCU00959 NCU08341 NCU09115 NCU05390 NCU06895 NCU07263 NCU05001 NCU01568 NCU01808 NCU02727 NCU02549 NCU08977 NCU09266 NCU10051 NCU03350 NCU03076	658	6.53	2.02144	0.000257201
32.05.01 resistance proteins	24	11.3	NCU00188 NCU02333 NCU01097 NCU04773 NCU04851 NCU00582 NCU00936 NCU05591 NCU06407 NCU08341 NCU07197 NCU09529 NCU08439 NCU08594 NCU08848 NCU08899 NCU08974 NCU09266 NCU10051 NCU09443 NCU03360 NCU03387 NCU03120 NCU03076	525	5.21	2.16891	0.000258583
01.01.09.04.01 biosynthesis of phenylalanine	9	4.26	NCU08771 NCU00936 NCU09116 NCU09115 NCU06895 NCU05001 NCU08441 NCU09266 NCU03076	101	1	4.26	0.000259248
01.20.17 metabolism of secondary products derived from primary amino acids	14	6.63	NCU04791 NCU08784 NCU00591 NCU00936 NCU05594 NCU09116 NCU09115 NCU06895 NCU05001 NCU01611 NCU08977 NCU09266 NCU03350 NCU03076	227	2.25	2.94667	0.000296337
01.07.01 biosynthesis of vitamins, cofactors, and prosthetic groups	21	9.95	NCU02305 NCU04130 NCU04791 NCU08784 NCU08771 NCU00591 NCU00936 NCU05594 NCU06191 NCU11424 NCU06616 NCU07188 NCU05982 NCU09529 NCU08441 NCU08594 NCU02704 NCU09233 NCU09266 NCU03120 NCU03076	435	4.32	2.30324	0.000309839
20.01.01.01 cation transport (H+, Na+, K+, Ca2+ , NH4+, etc.)	27	12.7	NCU00188 NCU03783 NCU03818 NCU10732 NCU08561 NCU04990 NCU05168 NCU00721 NCU00988 NCU05594 NCU05591 NCU04566 NCU08341 NCU05390 NCU06699 NCU06918 NCU07263 NCU07828 NCU08439 NCU07530 NCU01568 NCU01722 NCU08707 NCU09091 NCU09443 NCU11414 NCU03509	636	6.31	2.01268	0.000346863
01.05.05.07 C-1 compound catabolism	6	2.84	NCU00173 NCU00936 NCU05805 NCU02727 NCU09266 NCU03076	47	0.46	6.17391	0.00041389
02.01.03 regulation of glycolysis and gluconeogenesis	10	4.73	NCU01097 NCU04797 NCU04851 NCU06407 NCU10046 NCU08594 NCU08848 NCU08899 NCU09000 NCU03120	132	1.31	3.61069	0.000446055
32.05.01.03 chemical agent resistance	17	8.05	NCU02333 NCU01097 NCU04773 NCU04851 NCU05591 NCU06407 NCU08341 NCU07197 NCU09529 NCU08439 NCU08594 NCU08848 NCU08899 NCU10051 NCU09443 NCU03387 NCU03120	328	3.25	2.47692	0.00052963
01.06.06.11 tetracyclic and pentacyclic triterpenes (cholesterin, steroids and hopanoids) metabolism	18	8.53	NCU02305 NCU03818 NCU08687 NCU08671 NCU04791 NCU08784 NCU04480 NCU05594 NCU05591 NCU06616 NCU09115 NCU06895 NCU05982 NCU05001 NCU01722 NCU02724 NCU10051 NCU09732	359	3.56	2.39607	0.000539387
01.03.04.03 pyrimidine nucleotide/nucleoside/nucleobase anabolism	9	4.26	NCU01097 NCU04851 NCU06261 NCU06407 NCU09529 NCU08594 NCU08848 NCU08899 NCU03120	113	1.12	3.80357	0.000597073
02.10 tricarboxylic-acid pathway (citrate cycle, Krebs cycle, TCA cycle)	9	4.26	NCU09864 NCU03857 NCU03913 NCU08771 NCU04899 NCU00959 NCU08441 NCU02704 NCU10051	114	1.13	3.76991	0.000636692
20.01.01.07.05 sulfate/sulfite transport	5	2.36	NCU10732 NCU08561 NCU05390 NCU07263 NCU01568	34	0.33	7.15152	0.000654095
01.01.03.03.01 biosynthesis of proline	4	1.89	NCU02333 NCU00936 NCU09266 NCU03076	20	0.19	9.94737	0.000698087
20.09.03 peroxisomal transport	10	4.73	NCU10732 NCU08561 NCU05196 NCU05390 NCU07263 NCU08441 NCU01568 NCU01611 NCU09521 NCU03387	140	1.39	3.40288	0.000709374
01.01.09.04.02 degradation of phenylalanine	7	3.31	NCU08771 NCU05537 NCU09115 NCU06895 NCU07506 NCU05001 NCU08441	72	0.71	4.66197	0.000747081
01.05.05 C-1 compound metabolism	7	3.31	NCU00173 NCU00936 NCU05805 NCU07412 NCU02727 NCU09266 NCU03076	72	0.71	4.66197	0.000747081
02.13.05 regulation of respiration	7	3.31	NCU10732 NCU08561 NCU05257 NCU05390 NCU07263 NCU01568 NCU02853	72	0.71	4.66197	0.000747081
01.05.05.04 C-1 compound anabolism	4	1.89	NCU00936 NCU05805 NCU09266 NCU03076	21	0.2	9.45	0.000848296
01.01.03.05.01 biosynthesis of arginine	7	3.31	NCU02333 NCU10732 NCU08561 NCU00591 NCU07263 NCU01568 NCU02936	74	0.73	4.53425	0.000881035
01.03 nucleotide/nucleoside/nucleobase metabolism	37	17.5	NCU00188 NCU00478 NCU01097 NCU10732 NCU10733 NCU08561 NCU04851 NCU04990 NCU09931 NCU00591 NCU00611 NCU05805 NCU04566 NCU06261 NCU06407 NCU01888 NCU05390 NCU06918 NCU07263 NCU07188 NCU09529 NCU01568 NCU01722 NCU01772 NCU08594 NCU10007 NCU02533 NCU08848 NCU08899 NCU02955 NCU02837 NCU10051 NCU09521 NCU03350 NCU03360 NCU03387 NCU03120	1045	10.3	1.69903	0.000954465
01.01.09.05 metabolism of tyrosine	7	3.31	NCU00936 NCU05594 NCU05537 NCU09116 NCU07506 NCU09266 NCU03076	75	0.74	4.47297	0.000954759
20.01.17 nucleotide/nucleoside/nucleobase transport	6	2.84	NCU10732 NCU08561 NCU05390 NCU06918 NCU07263 NCU01568	55	0.54	5.25926	0.000972462
02.45.07 heat production	5	2.36	NCU10732 NCU08561 NCU05390 NCU07263 NCU01568	37	0.36	6.55556	0.000973775
01.07.03 catabolism of vitamins, cofactors, and prosthetic groups	8	3.79	NCU04130 NCU00936 NCU05594 NCU09115 NCU06895 NCU05001 NCU09266 NCU03076	98	0.97	3.90722	0.0010198
01.01.06.06.01 biosynthesis of lysine	9	4.26	NCU03857 NCU01097 NCU06407 NCU05419 NCU09529 NCU08441 NCU08594 NCU08848 NCU03120	123	1.22	3.4918	0.00109954
02.11 electron transport and membrane-associated energy conservation	18	8.53	NCU03818 NCU04791 NCU10732 NCU08561 NCU08784 NCU00655 NCU00936 NCU00959 NCU08341 NCU05390 NCU07263 NCU01568 NCU01808 NCU02549 NCU09266 NCU10051 NCU03387 NCU03076	382	3.79	2.25066	0.00110725
20.01.01 ion transport	27	12.7	NCU00188 NCU03783 NCU03818 NCU10732 NCU08561 NCU04990 NCU05168 NCU00721 NCU00988 NCU05594 NCU05591 NCU04566 NCU08341 NCU05390 NCU06699 NCU06918 NCU07263 NCU07828 NCU08439 NCU07530 NCU01568 NCU01722 NCU08707 NCU09091 NCU09443 NCU11414 NCU03509	689	6.84	1.85673	0.00117996
34.01.01.01 homeostasis of metal ions (Na, K, Ca etc.)	21	9.95	NCU03818 NCU04773 NCU04791 NCU05168 NCU05257 NCU00721 NCU05594 NCU05591 NCU04636 NCU06618 NCU08341 NCU07247 NCU07828 NCU08439 NCU08441 NCU07530 NCU08707 NCU02720 NCU09443 NCU11414 NCU03509	484	4.8	2.07292	0.00123758
01.01.11.02.02 degradation of isoleucine	5	2.36	NCU09864 NCU04292 NCU00591 NCU06559 NCU02127	39	0.38	6.21053	0.00124332
32.07 detoxification	26	12.3	NCU00173 NCU03857 NCU08687 NCU01097 NCU04851 NCU00936 NCU05594 NCU05591 NCU04636 NCU06407 NCU06616 NCU09115 NCU06895 NCU07197 NCU05982 NCU05001 NCU09529 NCU08439 NCU08594 NCU02558 NCU08848 NCU08899 NCU09266 NCU09443 NCU03120 NCU03076	659	6.54	1.88073	0.00132591
01.01.06.06 metabolism of lysine	13	6.16	NCU03857 NCU01097 NCU05805 NCU06407 NCU09116 NCU05419 NCU09529 NCU08441 NCU01611 NCU08594 NCU08848 NCU09732 NCU03120	235	2.33	2.64378	0.00133561
34.11.11 rhythm (e.g. circadian, ultradian)	6	2.84	NCU00188 NCU04990 NCU00582 NCU01611 NCU01772 NCU03360	59	0.58	4.89655	0.00141022
02.25 oxidation of fatty acids	14	6.63	NCU00188 NCU04143 NCU04791 NCU08784 NCU04990 NCU04566 NCU06700 NCU06895 NCU05001 NCU09553 NCU08441 NCU01611 NCU10051 NCU09732	271	2.69	2.46468	0.00168762
02.45 energy conversion and regeneration	14	6.63	NCU03857 NCU10732 NCU08561 NCU08771 NCU00936 NCU09115 NCU05390 NCU06895 NCU07263 NCU08441 NCU01568 NCU10007 NCU09266 NCU03076	271	2.69	2.46468	0.00168762
01.20.70 regulation of secondary metabolism	9	4.26	NCU01097 NCU04851 NCU06407 NCU09529 NCU08594 NCU08848 NCU08899 NCU02853 NCU03120	131	1.3	3.27692	0.00171109
01.01.11.04.01 biosynthesis of leucine	7	3.31	NCU03857 NCU04292 NCU01097 NCU06407 NCU05419 NCU08848 NCU03120	83	0.82	4.03659	0.00173494
42.19 peroxisome	13	6.16	NCU01097 NCU04791 NCU08784 NCU04851 NCU06407 NCU10046 NCU09529 NCU08594 NCU08848 NCU08899 NCU02853 NCU03387 NCU03120	242	2.4	2.56667	0.00173815
01.20.05 metabolism of acetic acid derivatives	12	5.68	NCU04130 NCU04791 NCU08784 NCU00936 NCU06616 NCU09115 NCU06895 NCU05982 NCU09553 NCU08441 NCU09266 NCU03076	214	2.12	2.67925	0.00181402
01.02.07.01 regulation of nitrogen metabolism	8	3.79	NCU01097 NCU04851 NCU06407 NCU09529 NCU08594 NCU08848 NCU08899 NCU03120	110	1.09	3.47706	0.0021447
01.01.11.03.02 degradation of valine	5	2.36	NCU09864 NCU04292 NCU00591 NCU06559 NCU02127	45	0.44	5.36364	0.00238356
32.01.03 osmotic and salt stress response	16	7.58	NCU00188 NCU01097 NCU04851 NCU05168 NCU00721 NCU00936 NCU05594 NCU06407 NCU08594 NCU08899 NCU10282 NCU09266 NCU03509 NCU03120 NCU03076 NCU03068	346	3.43	2.20991	0.00251358
16.17.09 heavy metal binding (Cu, Fe, Zn)	43	20.3	NCU00188 NCU00478 NCU03818 NCU04075 NCU04143 NCU01097 NCU04990 NCU05196 NCU05257 NCU00591 NCU00655 NCU00959 NCU04566 NCU11424 NCU06407 NCU06618 NCU08341 NCU09115 NCU01888 NCU06895 NCU07412 NCU05001 NCU09529 NCU08439 NCU07530 NCU01722 NCU01772 NCU01808 NCU08594 NCU02549 NCU08848 NCU08974 NCU02853 NCU02837 NCU10282 NCU10051 NCU09521 NCU09443 NCU11414 NCU03350 NCU03360 NCU03387 NCU03120	1340	13.3	1.52632	0.00253712
20.03 transport facilities	32	15.1	NCU03783 NCU03798 NCU03818 NCU10732 NCU08561 NCU05168 NCU00721 NCU00988 NCU05594 NCU05591 NCU08341 NCU05390 NCU06699 NCU06918 NCU07263 NCU07649 NCU08439 NCU08441 NCU07530 NCU01568 NCU01611 NCU01722 NCU01808 NCU08707 NCU02549 NCU08974 NCU02980 NCU10051 NCU09443 NCU11414 NCU03387 NCU03509	915	9.08	1.663	0.00265434
01.20.17.01 metabolism of nonprotein amino acids	5	2.36	NCU00591 NCU00936 NCU01611 NCU09266 NCU03076	47	0.46	5.13043	0.0028932
34.01 homeostasis	27	12.7	NCU00478 NCU03818 NCU04773 NCU04791 NCU05168 NCU05196 NCU05257 NCU00721 NCU00988 NCU05594 NCU05591 NCU04636 NCU06618 NCU08341 NCU05390 NCU06699 NCU07247 NCU07828 NCU08439 NCU08441 NCU07530 NCU01568 NCU08707 NCU02720 NCU09443 NCU11414 NCU03509	734	7.29	1.74211	0.00292165
01.06.05 fatty acid metabolism	17	8.05	NCU03857 NCU04791 NCU08784 NCU04899 NCU00591 NCU00655 NCU09115 NCU02127 NCU06895 NCU07298 NCU05001 NCU09553 NCU08441 NCU01611 NCU10051 NCU09521 NCU09732	388	3.85	2.09091	0.00325223
01.03.13 regulation of nucleotide/nucleoside/nucleobase metabolism	8	3.79	NCU01097 NCU04851 NCU06407 NCU09529 NCU08594 NCU08848 NCU08899 NCU03120	118	1.17	3.23932	0.0033225
20.09 transport routes	54	25.5	NCU00188 NCU00478 NCU03783 NCU03798 NCU03818 NCU01097 NCU10732 NCU08561 NCU04990 NCU05168 NCU05196 NCU05257 NCU00582 NCU00591 NCU00721 NCU00988 NCU05594 NCU05593 NCU05591 NCU04566 NCU06407 NCU06616 NCU08341 NCU05390 NCU06699 NCU06918 NCU07263 NCU07158 NCU05982 NCU10046 NCU05067 NCU09553 NCU09529 NCU07649 NCU08439 NCU08441 NCU07530 NCU01568 NCU01611 NCU01722 NCU08594 NCU09091 NCU08974 NCU02837 NCU…	1820	18	1.41667	0.00376434
34.11.03 chemoperception and response	23	10.9	NCU00188 NCU01097 NCU04791 NCU08784 NCU04851 NCU05168 NCU00721 NCU05594 NCU05591 NCU06407 NCU06616 NCU05982 NCU09529 NCU08439 NCU08594 NCU08848 NCU08899 NCU08977 NCU10282 NCU09443 NCU03360 NCU03509 NCU03120	605	6	1.81667	0.00401489
34.11.03.13 osmosensing and response	16	7.58	NCU00188 NCU01097 NCU04791 NCU08784 NCU04851 NCU05168 NCU00721 NCU05594 NCU06407 NCU08594 NCU08899 NCU08977 NCU10282 NCU03360 NCU03509 NCU03120	364	3.61	2.09972	0.00413541
01.01.11.03.01 biosynthesis of valine	3	1.42	NCU03857 NCU04292 NCU08771	16	0.15	9.46667	0.00415519
02.11.07 regulation of electron transport and membrane-associated energy conservation	6	2.84	NCU10732 NCU08561 NCU00655 NCU05390 NCU07263 NCU01568	73	0.72	3.94444	0.00418342
34.11.13.01 gas exchange and distribution	2	0.94	NCU06918 NCU10051	5	0.04	23.5	0.00419385
01.03.04 pyrimidine nucleotide/nucleoside/nucleobase metabolism	14	6.63	NCU01097 NCU04851 NCU00591 NCU06261 NCU06407 NCU01888 NCU09529 NCU01722 NCU08594 NCU08848 NCU08899 NCU10051 NCU03387 NCU03120	301	2.98	2.22483	0.00438409
20.01.07 amino acid/amino acid derivatives transport	11	5.21	NCU03783 NCU10732 NCU08561 NCU05168 NCU00721 NCU05591 NCU05390 NCU06699 NCU07263 NCU01568 NCU03509	210	2.08	2.50481	0.00468211
02.13.01 anaerobic respiration	6	2.84	NCU10732 NCU08561 NCU05390 NCU07263 NCU01568 NCU10051	75	0.74	3.83784	0.0047809
20.01.03.03 C4-dicarboxylate transport (e.g. malate, succinate, fumarate)	5	2.36	NCU10732 NCU08561 NCU05390 NCU07263 NCU01568	53	0.52	4.53846	0.00489192
01.20.29 metabolism of secondary products derived from L-glutamic acid, L-proline and L-ornithine	3	1.42	NCU00936 NCU09266 NCU03076	17	0.16	8.875	0.00496839
01.01.06.05.02 degradation of methionine	3	1.42	NCU04292 NCU00591 NCU02127	18	0.17	8.35294	0.00587094
20.01.27 drug/toxin transport	13	6.16	NCU03818 NCU01097 NCU04851 NCU05591 NCU06407 NCU08341 NCU09529 NCU08439 NCU08594 NCU08848 NCU08899 NCU09443 NCU03120	279	2.77	2.22383	0.00587569
02.16.01 alcohol fermentation	5	2.36	NCU08771 NCU00655 NCU00936 NCU09266 NCU03076	56	0.55	4.29091	0.00619122
32.05 disease, virulence and defense	36	17	NCU00188 NCU02333 NCU04130 NCU01097 NCU04773 NCU04791 NCU08784 NCU04851 NCU00582 NCU00936 NCU05591 NCU06407 NCU06616 NCU08341 NCU09115 NCU06895 NCU07197 NCU07188 NCU05982 NCU05001 NCU09529 NCU07649 NCU08439 NCU08441 NCU01722 NCU08594 NCU08848 NCU08899 NCU08974 NCU09266 NCU10051 NCU09443 NCU03360 NCU03387 NCU03120 NCU03076	1125	11.1	1.53153	0.00619834
01.20.07 metabolism of propionic acid derivatives	2	0.94	NCU00591 NCU02127	6	0.05	18.8	0.00620414
16.25 oxygen binding	4	1.89	NCU09115 NCU06895 NCU05001 NCU10051	36	0.35	5.4	0.00653485
32 CELL RESCUE, DEFENSE AND VIRULENCE	64	30.3	NCU00173 NCU00188 NCU02333 NCU03818 NCU03857 NCU04143 NCU04130 NCU08687 NCU01097 NCU04773 NCU04791 NCU08784 NCU04851 NCU04990 NCU05168 NCU05196 NCU05257 NCU00582 NCU00676 NCU00721 NCU00936 NCU05594 NCU05591 NCU04636 NCU04566 NCU06191 NCU06407 NCU06616 NCU08341 NCU09115 NCU06895 NCU07197 NCU07188 NCU05982 NCU10046 NCU05001 NCU09529 NCU07649 NCU08439 NCU08441 NCU01645 NCU01722 NCU01808 NCU08594 NCU…	2297	22.8	1.32895	0.00659566
34.01.01 homeostasis of cations	23	10.9	NCU03818 NCU04773 NCU04791 NCU05168 NCU05257 NCU00721 NCU00988 NCU05594 NCU05591 NCU04636 NCU06618 NCU08341 NCU06699 NCU07247 NCU07828 NCU08439 NCU08441 NCU07530 NCU08707 NCU02720 NCU09443 NCU11414 NCU03509	632	6.27	1.73844	0.00676896
01.01.05.01.02 degradation of polyamines	3	1.42	NCU00936 NCU09266 NCU03076	19	0.18	7.88889	0.00686529
16.11 amino acid/amino acid derivatives binding	3	1.42	NCU05168 NCU00721 NCU03509	19	0.18	7.88889	0.00686529
01.05.02.04 sugar, glucoside, polyol and carboxylate anabolism	11	5.21	NCU09864 NCU03857 NCU03913 NCU01328 NCU08687 NCU04791 NCU04797 NCU08784 NCU04899 NCU00959 NCU02704	223	2.21	2.35747	0.00728106
01.01.06.05 metabolism of methionine	6	2.84	NCU04292 NCU00591 NCU04636 NCU02127 NCU02724 NCU09233	82	0.81	3.50617	0.00737143
01.20.37 metabolism of peptide derived compounds	6	2.84	NCU04130 NCU00847 NCU04569 NCU06191 NCU08441 NCU02549	83	0.82	3.46341	0.00781064
32.01 stress response	47	22.2	NCU00188 NCU03818 NCU03857 NCU04143 NCU01097 NCU04773 NCU04851 NCU04990 NCU05168 NCU05196 NCU05257 NCU00582 NCU00676 NCU00721 NCU00936 NCU05594 NCU05591 NCU04566 NCU06191 NCU06407 NCU08341 NCU10046 NCU09529 NCU08439 NCU01645 NCU01722 NCU01808 NCU08594 NCU02558 NCU08899 NCU08974 NCU02936 NCU02853 NCU02837 NCU10282 NCU09266 NCU10051 NCU09521 NCU09443 NCU03360 NCU03365 NCU03387 NCU03509 NCU09364 NCU…	1595	15.8	1.40506	0.00821129
32.01.13 electromagnetic waves stress response (e.g. UV, X-ray)	7	3.31	NCU00188 NCU04143 NCU04990 NCU00582 NCU04566 NCU09266 NCU03076	111	1.1	3.00909	0.0086943
02.08 pyruvate dehydrogenase complex	3	1.42	NCU09864 NCU03913 NCU02704	21	0.2	7.1	0.00913784
01.05.11.07 aromate catabolism	7	3.31	NCU08771 NCU00936 NCU05594 NCU05537 NCU07506 NCU09266 NCU03076	113	1.12	2.95536	0.00954791
16.21.07 NAD/NADP binding	16	7.58	NCU03857 NCU04791 NCU08784 NCU04899 NCU00655 NCU00936 NCU04480 NCU05594 NCU06559 NCU09115 NCU06895 NCU05001 NCU08977 NCU09266 NCU10051 NCU03076	401	3.98	1.90452	0.0101758
01.05.06.07 C-2 compound and organic acid catabolism	6	2.84	NCU04230 NCU08771 NCU00936 NCU08441 NCU09266 NCU03076	88	0.87	3.26437	0.0102934
02.16.05 butyrate and butanol-acetoine fermentation	4	1.89	NCU09864 NCU03913 NCU08441 NCU02704	41	0.4	4.725	0.0103598
14 PROTEIN FATE (folding, modification, destination)	60	28.4	NCU00064 NCU00188 NCU02305 NCU03783 NCU03798 NCU04075 NCU04143 NCU04130 NCU08687 NCU04764 NCU04773 NCU10732 NCU10733 NCU08561 NCU08784 NCU04990 NCU05196 NCU05257 NCU00582 NCU00591 NCU00595 NCU00676 NCU04480 NCU05601 NCU05593 NCU04636 NCU04566 NCU06616 NCU06618 NCU05390 NCU06700 NCU06658 NCU07263 NCU07197 NCU07158 NCU07412 NCU05982 NCU10046 NCU09553 NCU08418 NCU08441 NCU07530 NCU01568 NCU01722 NCU…	2170	21.5	1.32093	0.0104248
16.13 C-compound binding	11	5.21	NCU10732 NCU08561 NCU05196 NCU00936 NCU00988 NCU05390 NCU07263 NCU08441 NCU01568 NCU09266 NCU03076	236	2.34	2.2265	0.0108924
01.01.05.01 metabolism of polyamines	4	1.89	NCU02333 NCU00936 NCU09266 NCU03076	42	0.41	4.60976	0.0112665
01.05.13 transfer of activated C-1 groups	10	4.73	NCU00936 NCU05805 NCU06616 NCU07412 NCU05982 NCU05001 NCU01722 NCU02727 NCU09266 NCU03076	206	2.04	2.31863	0.011444
11 TRANSCRIPTION	57	27	NCU00188 NCU00478 NCU03818 NCU08687 NCU01097 NCU04773 NCU10732 NCU10733 NCU08561 NCU08784 NCU08772 NCU08771 NCU04851 NCU04990 NCU05168 NCU05196 NCU05257 NCU00569 NCU00582 NCU00655 NCU00721 NCU05591 NCU04636 NCU04566 NCU06256 NCU06407 NCU09116 NCU01888 NCU05390 NCU07263 NCU07412 NCU10046 NCU09529 NCU01568 NCU01722 NCU01772 NCU08594 NCU09091 NCU02724 NCU02720 NCU02558 NCU02549 NCU02533 NCU08848 NCU…	2059	20.4	1.32353	0.0124941
32.07.03 detoxification by modification	11	5.21	NCU00173 NCU00936 NCU05594 NCU04636 NCU06616 NCU07197 NCU05982 NCU09529 NCU08594 NCU09266 NCU03076	243	2.41	2.16183	0.0133358
32.05.01.03.03 inorganic chemical agent resistance (e.g. heavy metals)	5	2.36	NCU04773 NCU08341 NCU07197 NCU08439 NCU09443	68	0.67	3.52239	0.0138192
34.07.02 cell-matrix adhesion	6	2.84	NCU00188 NCU04143 NCU04990 NCU04566 NCU09553 NCU10282	94	0.93	3.05376	0.0139572
01.01.03.05.02 degradation of arginine	3	1.42	NCU02333 NCU00591 NCU05537	25	0.24	5.91667	0.0148634
01.01.11.02.01 biosynthesis of isoleucine	3	1.42	NCU03857 NCU04292 NCU08771	25	0.24	5.91667	0.0148634
01.20.37.01 metabolism of thioredoxin, glutaredoxin, glutathion	3	1.42	NCU04130 NCU04569 NCU06191	25	0.24	5.91667	0.0148634
16.21.15 biotin binding	3	1.42	NCU00591 NCU02127 NCU02704	25	0.24	5.91667	0.0148634
01.02.07 regulation of nitrogen, sulfur and selenium metabolism	12	5.68	NCU02333 NCU01097 NCU04851 NCU06407 NCU09529 NCU08594 NCU02724 NCU02558 NCU08848 NCU08899 NCU09521 NCU03120	284	2.82	2.01418	0.0164331
01.05.11 aromate metabolism	7	3.31	NCU08771 NCU00936 NCU05594 NCU05537 NCU07506 NCU09266 NCU03076	126	1.25	2.648	0.016654
01.05.02.07 sugar, glucoside, polyol and carboxylate catabolism	16	7.58	NCU09864 NCU03857 NCU03913 NCU01328 NCU08687 NCU04791 NCU04797 NCU08784 NCU04899 NCU00936 NCU00959 NCU05594 NCU06559 NCU02704 NCU09266 NCU03076	430	4.27	1.77518	0.0186594
40.01.05 growth regulators / regulation of cell size	12	5.68	NCU00188 NCU04143 NCU04990 NCU05257 NCU04566 NCU11424 NCU10046 NCU09553 NCU01722 NCU02853 NCU10282 NCU09521	292	2.9	1.95862	0.0199802
01.02.02.09 catabolism of nitrogenous compounds	4	1.89	NCU02333 NCU00591 NCU10007 NCU02727	50	0.49	3.85714	0.0203755
20.09.16 cellular export and secretion	20	9.47	NCU00478 NCU03818 NCU01097 NCU05168 NCU05196 NCU00721 NCU00988 NCU05591 NCU06407 NCU08341 NCU06699 NCU09529 NCU08439 NCU08594 NCU08974 NCU02837 NCU09443 NCU03387 NCU03509 NCU03120	586	5.82	1.62715	0.0213372
11.02.02 tRNA synthesis	6	2.84	NCU04636 NCU06256 NCU01772 NCU02533 NCU02837 NCU03365	104	1.03	2.75728	0.021936
20.09.18 cellular import	26	12.3	NCU03783 NCU03818 NCU05168 NCU05196 NCU00721 NCU00988 NCU05594 NCU05591 NCU06616 NCU08341 NCU06699 NCU06918 NCU05982 NCU10046 NCU09553 NCU07649 NCU08439 NCU07530 NCU01722 NCU08974 NCU02837 NCU10282 NCU09443 NCU11414 NCU03387 NCU03509	821	8.15	1.5092	0.022046
01.01.03.02.02 degradation of glutamate	3	1.42	NCU00936 NCU09266 NCU03076	29	0.28	5.07143	0.0222164
16.21.01 heme binding	7	3.31	NCU05601 NCU09115 NCU06895 NCU05001 NCU01808 NCU08138 NCU10051	134	1.33	2.48872	0.0225424
01.20.15.03 metabolism of ubiquinone	5	2.36	NCU02305 NCU08771 NCU06616 NCU05982 NCU08441	78	0.77	3.06494	0.0236952
42.16 mitochondrion	16	7.58	NCU01141 NCU10732 NCU08561 NCU08784 NCU04899 NCU00936 NCU05593 NCU05390 NCU07263 NCU01568 NCU08974 NCU09266 NCU10051 NCU09521 NCU03387 NCU03076	446	4.43	1.71106	0.02524
01.05.11.07.01 aerobic aromate catabolism	6	2.84	NCU00936 NCU05594 NCU05537 NCU07506 NCU09266 NCU03076	109	1.08	2.62963	0.0268919
01.05.06 C-2 compound and organic acid metabolism	6	2.84	NCU04230 NCU08771 NCU00936 NCU08441 NCU09266 NCU03076	110	1.09	2.6055	0.0279651
01.01.05 metabolism of urea cycle, creatine and polyamines	5	2.36	NCU02333 NCU00591 NCU00936 NCU09266 NCU03076	83	0.82	2.87805	0.0299967
20.01.01.07.07 phosphate transport	5	2.36	NCU10732 NCU08561 NCU05390 NCU07263 NCU01568	83	0.82	2.87805	0.0299967
34.11.01 photoperception and response	8	3.79	NCU00188 NCU00478 NCU04143 NCU08784 NCU04990 NCU00582 NCU05591 NCU04566	174	1.72	2.20349	0.0300096
32.07.05 detoxification by export	9	4.26	NCU01097 NCU05591 NCU06407 NCU09529 NCU08439 NCU08594 NCU08848 NCU09443 NCU03120	207	2.05	2.07805	0.0301858
11.02 RNA synthesis	48	22.7	NCU00188 NCU00478 NCU08687 NCU01097 NCU04773 NCU10733 NCU08772 NCU08771 NCU04851 NCU04990 NCU05168 NCU05196 NCU05257 NCU00569 NCU00582 NCU00655 NCU00721 NCU05591 NCU04636 NCU04566 NCU06256 NCU06407 NCU09116 NCU07412 NCU10046 NCU09529 NCU01722 NCU01772 NCU08594 NCU09091 NCU02724 NCU02558 NCU02549 NCU02533 NCU08848 NCU08899 NCU02955 NCU02853 NCU02837 NCU10282 NCU09521 NCU03360 NCU03365 NCU03387 NCU…	1771	17.5	1.29714	0.031857
11.02.03.04.01 transcription activation	20	9.47	NCU00188 NCU01097 NCU08771 NCU04851 NCU04990 NCU05257 NCU04566 NCU06407 NCU07412 NCU09529 NCU01722 NCU08594 NCU02724 NCU02558 NCU08848 NCU08899 NCU02853 NCU02837 NCU09521 NCU03120	615	6.1	1.55246	0.0333755
20.01.03.01 sugar transport	13	6.16	NCU01097 NCU04851 NCU04990 NCU00988 NCU06407 NCU09529 NCU07649 NCU08594 NCU08848 NCU08899 NCU02980 NCU02853 NCU03120	357	3.54	1.74011	0.0374576
02.07 pentose-phosphate pathway	6	2.84	NCU03913 NCU01328 NCU04791 NCU08784 NCU06559 NCU06658	118	1.17	2.42735	0.0375766
32.05.05 virulence, disease factors	15	7.1	NCU02333 NCU04130 NCU04791 NCU08784 NCU05591 NCU06616 NCU09115 NCU06895 NCU07188 NCU05982 NCU05001 NCU07649 NCU08439 NCU08441 NCU09443	432	4.29	1.65501	0.0380325
11.02.03 mRNA synthesis	46	21.8	NCU00188 NCU00478 NCU08687 NCU01097 NCU04773 NCU10733 NCU08772 NCU08771 NCU04851 NCU04990 NCU05168 NCU05196 NCU05257 NCU00569 NCU00582 NCU00655 NCU00721 NCU05591 NCU04566 NCU06256 NCU06407 NCU09116 NCU07412 NCU10046 NCU09529 NCU01722 NCU01772 NCU08594 NCU09091 NCU02724 NCU02558 NCU02549 NCU02533 NCU08848 NCU08899 NCU02955 NCU02853 NCU02837 NCU10282 NCU09521 NCU03360 NCU03387 NCU03509 NCU09615 NCU…	1705	16.9	1.28994	0.0381677
16.17.07 magnesium binding	13	6.16	NCU00188 NCU00478 NCU03818 NCU03913 NCU04143 NCU01328 NCU08771 NCU04990 NCU05537 NCU04566 NCU08341 NCU03360 NCU03387	358	3.55	1.73521	0.038174
01.20.15 metabolism of derivatives of dehydroquinic acid, shikimic acid and chorismic acid	7	3.31	NCU02305 NCU04791 NCU08784 NCU08771 NCU06616 NCU05982 NCU08441	150	1.49	2.22148	0.0383425
01.20.31 metabolism of secondary products derived from L-lysine, L-arginine and L-histidine	3	1.42	NCU00936 NCU09266 NCU03076	36	0.35	4.05714	0.0390425
11.02.03.01.01 transcription initiation	11	5.21	NCU01097 NCU04773 NCU04851 NCU05257 NCU06407 NCU08594 NCU02724 NCU08899 NCU02853 NCU09521 NCU03120	289	2.87	1.81533	0.0408569
01.02.03.03 assimilatory reduction of sulfur	1	0.47	NCU09233	2	0.01	47	0.0414819
01.20.03 metabolism of derivatives of intermediates of glucose degradation	1	0.47	NCU09864	2	0.01	47	0.0414819
10.03.02.01 meiosis I	6	2.84	NCU01097 NCU06407 NCU09529 NCU08594 NCU08848 NCU03120	121	1.2	2.36667	0.0416643
18.02.09 regulator of transcription factor	22	10.4	NCU00188 NCU04143 NCU01097 NCU04851 NCU04990 NCU05257 NCU04566 NCU06407 NCU07412 NCU09529 NCU01722 NCU08594 NCU02724 NCU02558 NCU08848 NCU08899 NCU02853 NCU02837 NCU10282 NCU09521 NCU03387 NCU03120	710	7.05	1.47518	0.0417106
20.03.02.03 antiporter	7	3.31	NCU03783 NCU10732 NCU08561 NCU08341 NCU05390 NCU07263 NCU01568	153	1.51	2.19205	0.0419514
11.02.03.01 general transcription activities	20	9.47	NCU01097 NCU04773 NCU04851 NCU05257 NCU00569 NCU06256 NCU06407 NCU09529 NCU01722 NCU01772 NCU08594 NCU02724 NCU02558 NCU02533 NCU08848 NCU08899 NCU02853 NCU02837 NCU09521 NCU03120	632	6.27	1.51037	0.0424724
20.01.11 amine / polyamine transport	5	2.36	NCU05168 NCU00721 NCU05591 NCU06918 NCU03509	92	0.91	2.59341	0.0437945
01.20.17.09 metabolism of alkaloids	5	2.36	NCU04791 NCU08784 NCU05594 NCU09116 NCU03350	93	0.92	2.56522	0.0455277
01.01.09.02 metabolism of serine	7	3.31	NCU04791 NCU08784 NCU05805 NCU06700 NCU09529 NCU08594 NCU02727	156	1.54	2.14935	0.0457744
20.03.02.02.01 proton driven symporter	7	3.31	NCU03783 NCU10732 NCU08561 NCU00988 NCU05390 NCU07263 NCU01568	156	1.54	2.14935	0.0457744
20.01.01.07 anion transport	8	3.79	NCU10732 NCU08561 NCU05591 NCU05390 NCU07263 NCU08439 NCU01568 NCU09443	190	1.88	2.01596	0.0465594
16.21.17 pyridoxal phosphate binding	4	1.89	NCU04292 NCU05805 NCU04636 NCU09116	65	0.64	2.95312	0.0471322
01.05.13.03 tetrahydrofolate-dependent C-1-transfer	2	0.94	NCU05805 NCU02727	17	0.16	5.875	0.0483685
01.01.06.04.02 degradation of threonine	3	1.42	NCU04230 NCU00591 NCU02127	40	0.39	3.64103	0.0508672
34.07 cell adhesion	11	5.21	NCU00188 NCU03818 NCU04143 NCU04990 NCU04566 NCU08341 NCU09553 NCU02837 NCU10282 NCU03360 NCU03387	300	2.98	1.74832	0.0510153
18.02.01.01.05 kinase activator	6	2.84	NCU00188 NCU04990 NCU07197 NCU09553 NCU08974 NCU10282	128	1.27	2.23622	0.0522607
01.05.02 sugar, glucoside, polyol and carboxylate metabolism	18	8.53	NCU09864 NCU03857 NCU03913 NCU01328 NCU08687 NCU04791 NCU04797 NCU08784 NCU04899 NCU00936 NCU00959 NCU05594 NCU06559 NCU06918 NCU02724 NCU02704 NCU09266 NCU03076	569	5.65	1.50973	0.052849
32.07.09 detoxification by degradation	3	1.42	NCU00936 NCU09266 NCU03076	42	0.41	3.46341	0.0573574
32.05.05.01 toxins	7	3.31	NCU06616 NCU06895 NCU05982 NCU05001 NCU08439 NCU08441 NCU09443	167	1.65	2.00606	0.0616688
20.03.02.02 symporter	8	3.79	NCU03783 NCU10732 NCU08561 NCU00988 NCU05390 NCU06918 NCU07263 NCU01568	202	2	1.895	0.0622906
01.01.09.01.01 biosynthesis of glycine	3	1.42	NCU05805 NCU02727 NCU08977	44	0.43	3.30233	0.064219
01.01.09.01.02 degradation of glycine	2	0.94	NCU05805 NCU02727	20	0.19	4.94737	0.0648812
11.02.03.04 transcriptional control	41	19.4	NCU00188 NCU00478 NCU08687 NCU01097 NCU04773 NCU10733 NCU08772 NCU08771 NCU04851 NCU04990 NCU05168 NCU05196 NCU05257 NCU00569 NCU00582 NCU00655 NCU00721 NCU05591 NCU04566 NCU06407 NCU09116 NCU07412 NCU10046 NCU09529 NCU01722 NCU08594 NCU02724 NCU02558 NCU02549 NCU08848 NCU08899 NCU02853 NCU02837 NCU10282 NCU09521 NCU03360 NCU03387 NCU03509 NCU09615 NCU09732 NCU03120	1556	15.4	1.25974	0.0675978
01.01.09.03.01 biosynthesis of cysteine	3	1.42	NCU04636 NCU09529 NCU08594	45	0.44	3.22727	0.0677855
14.07 protein modification	38	18	NCU00188 NCU03783 NCU04075 NCU04143 NCU04130 NCU08687 NCU04764 NCU10733 NCU04990 NCU05196 NCU00582 NCU00595 NCU04480 NCU05601 NCU04636 NCU04566 NCU06616 NCU06618 NCU06700 NCU06658 NCU07197 NCU07412 NCU05982 NCU10046 NCU09553 NCU08418 NCU08441 NCU01722 NCU01808 NCU08138 NCU02549 NCU08974 NCU02980 NCU10282 NCU09521 NCU09407 NCU03360 NCU03387	1431	14.2	1.26761	0.0705969
01.01.09.05.02 degradation of tyrosine	2	0.94	NCU05537 NCU07506	21	0.2	4.7	0.0707489
40.01.05.01 interpretation of external signals that control cell growth	2	0.94	NCU05257 NCU02853	21	0.2	4.7	0.0707489
01.05.03.01.04 glycogen anabolism	3	1.42	NCU00188 NCU04990 NCU04566	46	0.45	3.15556	0.0714405
30.01.09.07 cAMP/cGMP mediated signal transduction	6	2.84	NCU00188 NCU00478 NCU04143 NCU04990 NCU04566 NCU03360	140	1.39	2.04317	0.0739398
01.03.10 metabolism of cyclic and unusual nucleotides	3	1.42	NCU00478 NCU07188 NCU03360	47	0.46	3.08696	0.0751823
01.03.01.01.03 xanthine catabolism	1	0.47	NCU03350	4	0.03	15.6667	0.0812508
01.05.10 aliphatic hydrocarbon metabolism	1	0.47	NCU09931	4	0.03	15.6667	0.0812508
01.05.10.07 aliphatic hydrocarbon catabolism	1	0.47	NCU09931	4	0.03	15.6667	0.0812508
34.01.04 glucose homeostasis	1	0.47	NCU00478	4	0.03	15.6667	0.0812508
01.01.09.02.01 biosynthesis of serine	3	1.42	NCU05805 NCU09529 NCU08594	49	0.48	2.95833	0.0829196
01.20.17.07 metabolism of glycosinolates and derivatives	3	1.42	NCU09115 NCU06895 NCU05001	49	0.48	2.95833	0.0829196
01.20.13 metabolism of derivatives of homoisopentenyl pyrophosphate	2	0.94	NCU02305 NCU05001	23	0.22	4.27273	0.0829706
01.20.38 metabolism of toxins/drugs	2	0.94	NCU06616 NCU05982	23	0.22	4.27273	0.0829706
32.07.07.03 glutathione conjugation reaction	2	0.94	NCU00173 NCU03857	23	0.22	4.27273	0.0829706
20.03.02 carrier (electrochemical potential-driven transport)	9	4.26	NCU03783 NCU10732 NCU08561 NCU00988 NCU08341 NCU05390 NCU06918 NCU07263 NCU01568	253	2.51	1.69721	0.0848074
01.20.05.03 metabolism of alkanes, alkenes, alkanals, alkanols	2	0.94	NCU09115 NCU06895	24	0.23	4.08696	0.0893059
01.20.05.09 metabolism of eicosanoids	4	1.89	NCU04130 NCU04791 NCU08784 NCU06895	81	0.8	2.3625	0.0899842
01.01.06.04 metabolism of threonine	3	1.42	NCU04230 NCU00591 NCU02127	51	0.5	2.84	0.090984
32.07.01 detoxification involving cytochrome P450	3	1.42	NCU09115 NCU06895 NCU05001	51	0.5	2.84	0.090984
16.17.03 potassium binding	3	1.42	NCU03818 NCU05594 NCU08341	52	0.51	2.78431	0.0951343
01.07.04 utilization of vitamins, cofactors, and prosthetic groups	2	0.94	NCU05601 NCU08138	25	0.24	3.91667	0.0957792
01.06.02.01 phospholipid metabolism	9	4.26	NCU02305 NCU01141 NCU08784 NCU06700 NCU09533 NCU08441 NCU08045 NCU08974 NCU09407	262	2.6	1.63846	0.0998582
16.21.05 FAD/FMN binding	8	3.79	NCU08771 NCU09931 NCU00582 NCU06895 NCU05001 NCU02727 NCU08977 NCU10051	225	2.23	1.69955	0.100804
34.01.03.03 homeostasis of phosphate	2	0.94	NCU05390 NCU01568	26	0.25	3.76	0.102382
20.09.18.07 non-vesicular cellular import	7	3.31	NCU05168 NCU00721 NCU00988 NCU06918 NCU07530 NCU11414 NCU03509	189	1.87	1.77005	0.102487
20.01.09 peptide transport	3	1.42	NCU03818 NCU08439 NCU09443	55	0.54	2.62963	0.108036
16.19.03 ATP binding	33	15.6	NCU00188 NCU03818 NCU03857 NCU04143 NCU01277 NCU08687 NCU08671 NCU10732 NCU10733 NCU08561 NCU04990 NCU00591 NCU05594 NCU05591 NCU04566 NCU06261 NCU06191 NCU08341 NCU02127 NCU05390 NCU07263 NCU07412 NCU10046 NCU08439 NCU01568 NCU01722 NCU08974 NCU02955 NCU10282 NCU09521 NCU09443 NCU03360 NCU03387	1273	12.6	1.2381	0.113508
34.07.01 cell-cell adhesion	4	1.89	NCU03818 NCU08341 NCU10282 NCU03360	89	0.88	2.14773	0.116555
01.05.03.01 glycogen metabolism	3	1.42	NCU00188 NCU04990 NCU04566	57	0.56	2.53571	0.116994
32.05.01.07 electromagnetic waves resistance (e.g. UV)	1	0.47	NCU00582	6	0.05	9.4	0.119377
30.01.05.01.04 NIK-I-kappaB/NF-kappaB cascade	8	3.79	NCU00188 NCU03818 NCU04990 NCU08341 NCU10046 NCU01722 NCU08985 NCU10282	235	2.33	1.62661	0.120965
02.19 metabolism of energy reserves (e.g. glycogen, trehalose)	6	2.84	NCU00188 NCU03913 NCU08772 NCU04990 NCU04566 NCU03068	161	1.59	1.78616	0.122436
20.09.13 vacuolar/lysosomal transport	14	6.63	NCU00188 NCU03783 NCU03818 NCU08341 NCU05390 NCU07158 NCU10046 NCU08439 NCU01568 NCU01722 NCU08974 NCU10282 NCU09443 NCU03360	476	4.72	1.40466	0.126173
16.09 lipid binding	10	4.73	NCU00188 NCU04143 NCU04990 NCU04566 NCU01722 NCU08974 NCU10282 NCU03360 NCU03387 NCU09732	316	3.13	1.51118	0.127727
01.06.06.05 sesquiterpenes metabolism	2	0.94	NCU06895 NCU05001	30	0.29	3.24138	0.129926
40.20 cell aging	6	2.84	NCU00188 NCU04143 NCU04773 NCU04990 NCU04566 NCU02724	164	1.62	1.75309	0.130406
16.19 nucleotide/nucleoside/nucleobase binding	40	18.9	NCU00188 NCU00478 NCU03818 NCU03857 NCU04143 NCU01277 NCU08687 NCU08671 NCU10732 NCU10733 NCU08561 NCU04990 NCU05196 NCU00582 NCU00591 NCU05594 NCU05591 NCU04566 NCU06261 NCU06191 NCU06616 NCU08341 NCU02127 NCU05390 NCU07263 NCU07412 NCU10046 NCU08439 NCU08441 NCU01568 NCU01722 NCU08974 NCU02955 NCU02837 NCU10282 NCU09521 NCU09443 NCU03360 NCU03365 NCU03387	1609	15.9	1.18868	0.137092
01.01.03.01.01 biosynthesis of glutamine	1	0.47	NCU06724	7	0.06	7.83333	0.137846
01.06.06.07 diterpenes metabolism	1	0.47	NCU05001	7	0.06	7.83333	0.137846
02.07.01 pentose-phosphate pathway oxidative branch	1	0.47	NCU06559	7	0.06	7.83333	0.137846
02.09 anaplerotic reactions	1	0.47	NCU00591	7	0.06	7.83333	0.137846
02.16.11 propionate fermentation	1	0.47	NCU04230	7	0.06	7.83333	0.137846
32.05.05.09 evasion of host immune system	1	0.47	NCU02333	7	0.06	7.83333	0.137846
01.20.01 metabolism of primary metabolic sugar derivatives	5	2.36	NCU04791 NCU08784 NCU05594 NCU09529 NCU08594	131	1.3	1.81538	0.140659
42 BIOGENESIS OF CELLULAR COMPONENTS	60	28.4	NCU00064 NCU00188 NCU00478 NCU03818 NCU03913 NCU04143 NCU04130 NCU01141 NCU01097 NCU04791 NCU10732 NCU10733 NCU08561 NCU08784 NCU04851 NCU04899 NCU04990 NCU05257 NCU00582 NCU00591 NCU00611 NCU00936 NCU00988 NCU05593 NCU05591 NCU04566 NCU06407 NCU08341 NCU09115 NCU05390 NCU06895 NCU07263 NCU07412 NCU10046 NCU05001 NCU09553 NCU09529 NCU08418 NCU08439 NCU07693 NCU01568 NCU01722 NCU08594 NCU02724 NCU…	2519	25	1.136	0.141179
40.10.02.03.01 induction of apoptosis by extracellular signals	5	2.36	NCU00188 NCU04143 NCU04990 NCU04566 NCU01722	132	1.31	1.80153	0.143874
10.03.01 mitotic cell cycle and cell cycle control	34	16.1	NCU00188 NCU04075 NCU04292 NCU04143 NCU04130 NCU01141 NCU01097 NCU04791 NCU10733 NCU08784 NCU08772 NCU04990 NCU05196 NCU05257 NCU04566 NCU06407 NCU07197 NCU10046 NCU09529 NCU07530 NCU07693 NCU01722 NCU08594 NCU02724 NCU02558 NCU08848 NCU02955 NCU02853 NCU10282 NCU09521 NCU11414 NCU03360 NCU03387 NCU03120	1357	13.4	1.20149	0.151517
01.20.17.03 metabolism of amines	2	0.94	NCU08977 NCU03350	33	0.32	2.9375	0.151569
32.01.01 oxidative stress response	10	4.73	NCU00188 NCU03857 NCU00936 NCU05591 NCU06191 NCU09266 NCU10051 NCU09364 NCU03076 NCU03068	329	3.26	1.45092	0.153389
01.01.05.01.01 biosynthesis of polyamines	1	0.47	NCU02333	8	0.07	6.71429	0.155929
01.20.25 metabolism of secondary products derived from L-valin, L-leucin and L-isoleucin	1	0.47	NCU09732	8	0.07	6.71429	0.155929
02.01.01 glycolysis methylglyoxal bypass	1	0.47	NCU04797	8	0.07	6.71429	0.155929
10.01.03.03 ori recognition and priming complex formation	2	0.94	NCU07412 NCU02558	34	0.33	2.84848	0.158934
01.01.09.01 metabolism of glycine	3	1.42	NCU05805 NCU02727 NCU08977	66	0.65	2.18462	0.160395
16.17.05 sodium binding	4	1.89	NCU03783 NCU03818 NCU08341 NCU06918	101	1	1.89	0.161895
34.11.09 temperature perception and response	7	3.31	NCU10732 NCU08561 NCU05390 NCU07263 NCU01568 NCU01722 NCU02837	214	2.12	1.56132	0.1629
34.11.12 perception of nutrients and nutritional adaptation	10	4.73	NCU00188 NCU05168 NCU05257 NCU00721 NCU00988 NCU05591 NCU05001 NCU09521 NCU03360 NCU03509	337	3.34	1.41617	0.170386
02.07.03 pentose-phosphate pathway non oxidative branch	1	0.47	NCU01328	9	0.08	5.875	0.173634
14.10 assembly of protein complexes	17	8.05	NCU00064 NCU02305 NCU00676 NCU05601 NCU05593 NCU10046 NCU08138 NCU08707 NCU02705 NCU02704 NCU02549 NCU09043 NCU08974 NCU02837 NCU10282 NCU09521 NCU03387	635	6.3	1.27778	0.178428
32.05.03 defense related proteins	7	3.31	NCU00936 NCU09115 NCU06895 NCU05001 NCU08441 NCU09266 NCU03076	220	2.18	1.51835	0.179389
01.04 phosphate metabolism	29	13.7	NCU00188 NCU09873 NCU03818 NCU04075 NCU04143 NCU08687 NCU08671 NCU04797 NCU08772 NCU04990 NCU00611 NCU05591 NCU04566 NCU06261 NCU08341 NCU05390 NCU07197 NCU08439 NCU01611 NCU01659 NCU01722 NCU08974 NCU02955 NCU10282 NCU09521 NCU09443 NCU03360 NCU03387 NCU03068	1160	11.5	1.1913	0.179438
20.03.01.01 ion channels	6	2.84	NCU10732 NCU08561 NCU05594 NCU05390 NCU07263 NCU01568	181	1.79	1.58659	0.179957
16.02 peptide binding	3	1.42	NCU08439 NCU10282 NCU09443	70	0.69	2.05797	0.181055
42.27.01 extracellular matrix	3	1.42	NCU09553 NCU01722 NCU03360	70	0.69	2.05797	0.181055
01.20.37.03 metabolism of peptide antibiotics	2	0.94	NCU08441 NCU02549	37	0.36	2.61111	0.181397
01.06.02 membrane lipid metabolism	10	4.73	NCU02305 NCU01141 NCU04791 NCU08784 NCU06700 NCU09533 NCU08441 NCU08045 NCU08974 NCU09407	342	3.39	1.39528	0.181451
40.10.02.03 induction of apoptosis	9	4.26	NCU00188 NCU04143 NCU04990 NCU04566 NCU01722 NCU08974 NCU02853 NCU02837 NCU10282	303	3	1.42	0.186037
02.11.05 accessory proteins of electron transport and membrane-associated energy conservation	6	2.84	NCU04791 NCU00959 NCU01808 NCU02549 NCU10051 NCU03387	183	1.81	1.56906	0.186235
01.20.05.11 metabolism of polyketides	4	1.89	NCU08784 NCU06616 NCU05982 NCU08441	107	1.06	1.78302	0.186647
01.03.01 purin nucleotide/nucleoside/nucleobase metabolism	13	6.16	NCU00188 NCU04990 NCU09931 NCU00591 NCU05805 NCU04566 NCU07188 NCU01722 NCU10007 NCU02955 NCU09521 NCU03350 NCU03387	471	4.67	1.31906	0.189553
47 ORGAN DIFFERENTIATION	1	0.47	NCU03818	10	0.09	5.22222	0.19097
47.01 fungal organ	1	0.47	NCU03818	10	0.09	5.22222	0.19097
47.01.01 hyphe	1	0.47	NCU03818	10	0.09	5.22222	0.19097
20.03.22 transport ATPases	6	2.84	NCU03818 NCU05591 NCU08341 NCU08439 NCU09443 NCU03387	185	1.83	1.55191	0.192599
10.01.05.03.01 meiotic recombination	4	1.89	NCU04990 NCU00936 NCU09266 NCU03076	109	1.08	1.75	0.195158
20.09.16.09.03 exocytosis	6	2.84	NCU01097 NCU06407 NCU09529 NCU08594 NCU08974 NCU03120	186	1.84	1.54348	0.195811
30.01.05.01 protein kinase	14	6.63	NCU00188 NCU03818 NCU04143 NCU04990 NCU04566 NCU08341 NCU07197 NCU10046 NCU09553 NCU01722 NCU08974 NCU08985 NCU10282 NCU03360	517	5.13	1.2924	0.196442
34.11.13 gas and metabolite distribution	5	2.36	NCU03818 NCU08341 NCU06918 NCU10051 NCU09521	149	1.48	1.59459	0.202989
01.01.05.03 metabolism of urea (urea cycle)	2	0.94	NCU02333 NCU00591	40	0.39	2.41026	0.204293
34.01.07 cholesterol homeostasis	1	0.47	NCU05591	11	0.1	4.7	0.207944
40.05 dedifferentiation	1	0.47	NCU03360	11	0.1	4.7	0.207944
30.05 transmembrane signal transduction	21	9.95	NCU00064 NCU00188 NCU00478 NCU04143 NCU04791 NCU08784 NCU04990 NCU05257 NCU04566 NCU06256 NCU05001 NCU09553 NCU08441 NCU07530 NCU01722 NCU02853 NCU02837 NCU10282 NCU09521 NCU11414 NCU03360	828	8.22	1.21046	0.20913
30.01.09.03 Ca2+ mediated signal transduction	7	3.31	NCU00188 NCU04143 NCU04990 NCU05257 NCU04566 NCU01722 NCU08974	231	2.29	1.44541	0.211344
20.09.16.09 vesicular cellular export	6	2.84	NCU01097 NCU06407 NCU09529 NCU08594 NCU08974 NCU03120	194	1.92	1.47917	0.222212
14.01 protein folding and stabilization	10	4.73	NCU10732 NCU08561 NCU05196 NCU00676 NCU05390 NCU07263 NCU01568 NCU02837 NCU03360 NCU03387	364	3.61	1.31025	0.233798
10.03.01.01.07 G2 phase of mitotic cell cycle	1	0.47	NCU00188	13	0.12	3.91667	0.240835
30.05.01.12.03 FGF-receptor signalling pathway	1	0.47	NCU03360	13	0.12	3.91667	0.240835
41 DEVELOPMENT (Systemic)	12	5.68	NCU01097 NCU04851 NCU05257 NCU00988 NCU06407 NCU05001 NCU09529 NCU08594 NCU08848 NCU08899 NCU09521 NCU03120	453	4.49	1.26503	0.241909
41.01 fungal/microorganismic development	12	5.68	NCU01097 NCU04851 NCU05257 NCU00988 NCU06407 NCU05001 NCU09529 NCU08594 NCU08848 NCU08899 NCU09521 NCU03120	453	4.49	1.26503	0.241909
18.02 regulation of protein activity	33	15.6	NCU00188 NCU04143 NCU01097 NCU04773 NCU08772 NCU04851 NCU04990 NCU05196 NCU05257 NCU05594 NCU04636 NCU04566 NCU06407 NCU07247 NCU07197 NCU07412 NCU09553 NCU09529 NCU01722 NCU08594 NCU02724 NCU02558 NCU08848 NCU08899 NCU08974 NCU02955 NCU02853 NCU02837 NCU10282 NCU09521 NCU03360 NCU03387 NCU03120	1388	13.7	1.13869	0.241941
42.04.03 actin cytoskeleton	11	5.21	NCU00188 NCU03818 NCU04143 NCU04990 NCU04566 NCU08341 NCU01722 NCU08974 NCU10282 NCU09521 NCU03360	410	4.07	1.2801	0.241955
30.05.01.12.01 EGF-receptor signalling pathway	3	1.42	NCU00188 NCU09553 NCU10282	82	0.81	1.75309	0.24658
10 CELL CYCLE AND DNA PROCESSING	47	22.2	NCU00064 NCU00188 NCU00478 NCU04075 NCU04292 NCU04143 NCU04130 NCU01141 NCU01097 NCU04791 NCU10733 NCU08784 NCU08772 NCU04990 NCU05196 NCU05257 NCU00569 NCU00582 NCU00611 NCU00936 NCU05517 NCU04566 NCU06407 NCU07197 NCU07412 NCU10046 NCU09553 NCU09529 NCU07530 NCU07693 NCU01722 NCU08594 NCU02724 NCU02558 NCU08848 NCU08985 NCU02955 NCU02853 NCU02837 NCU10282 NCU09266 NCU09521 NCU11414 NCU03360 NCU…	2033	20.1	1.10448	0.247314
10.03.01.01 mitotic cell cycle	17	8.05	NCU00188 NCU04075 NCU04292 NCU04143 NCU08772 NCU04990 NCU05196 NCU05257 NCU04566 NCU07197 NCU10046 NCU07693 NCU01722 NCU02955 NCU02853 NCU09521 NCU03360	674	6.69	1.20329	0.247456
10.01.05 DNA recombination and DNA repair	19	9	NCU00188 NCU10733 NCU04990 NCU05257 NCU00569 NCU00582 NCU00936 NCU05517 NCU04566 NCU10046 NCU07530 NCU01722 NCU02837 NCU09266 NCU09521 NCU11414 NCU03360 NCU03387 NCU03076	764	7.58	1.18734	0.250199
01.03.01.01 purine nucleotide /nucleoside/nucleobase catabolism	2	0.94	NCU01722 NCU03350	46	0.45	2.08889	0.250848
01.20.19.01 metabolism of porphyrins	3	1.42	NCU05601 NCU08138 NCU10051	83	0.82	1.73171	0.252214
34.11.10 response to biotic stimulus	3	1.42	NCU07530 NCU01722 NCU11414	83	0.82	1.73171	0.252214
10.03.01.02 cell cycle arrest	6	2.84	NCU00188 NCU04990 NCU05196 NCU04566 NCU01722 NCU03360	203	2.01	1.41294	0.253226
32.01.05 heat shock response	6	2.84	NCU00188 NCU05196 NCU05594 NCU02837 NCU03360 NCU09364	204	2.02	1.40594	0.256747
01.05.11.07.02 anaerobic aromate catabolism	1	0.47	NCU08771	14	0.13	3.61538	0.256768
01.20.37.05 metabolism of beta-lactams	1	0.47	NCU00847	14	0.13	3.61538	0.256768
01.01.09.03 metabolism of cysteine	3	1.42	NCU04636 NCU09529 NCU08594	84	0.83	1.71084	0.257868
16.21.08 Fe/S binding	3	1.42	NCU00959 NCU02549 NCU03350	84	0.83	1.71084	0.257868
01.01.09.06.01 biosynthesis of tryptophan	2	0.94	NCU00591 NCU09116	47	0.46	2.04348	0.258656
32.01.04 pH stress response	2	0.94	NCU03818 NCU08341	47	0.46	2.04348	0.258656
30.05.01.12 transmembrane receptor protein tyrosine kinase signalling pathways	8	3.79	NCU00188 NCU04143 NCU04990 NCU04566 NCU09553 NCU01722 NCU10282 NCU03360	290	2.88	1.31597	0.263533
18 REGULATION OF METABOLISM AND PROTEIN FUNCTION	33	15.6	NCU00188 NCU04143 NCU01097 NCU04773 NCU08772 NCU04851 NCU04990 NCU05196 NCU05257 NCU05594 NCU04636 NCU04566 NCU06407 NCU07247 NCU07197 NCU07412 NCU09553 NCU09529 NCU01722 NCU08594 NCU02724 NCU02558 NCU08848 NCU08899 NCU08974 NCU02955 NCU02853 NCU02837 NCU10282 NCU09521 NCU03360 NCU03387 NCU03120	1404	13.9	1.1223	0.263903
01.05.03.06.07.02.01 homogalacturonan catabolism	2	0.94	NCU00988 NCU09533	48	0.47	2	0.266466
01.01.06.06.02 degradation of lysine	2	0.94	NCU05805 NCU09732	49	0.48	1.95833	0.274277
01.03.04.01 pyrimidine nucleotide/nucleoside/nucleobase catabolism	2	0.94	NCU01888 NCU01722	49	0.48	1.95833	0.274277
20.03.25 ABC transporters	5	2.36	NCU05594 NCU05591 NCU08439 NCU09443 NCU03387	169	1.67	1.41317	0.280822
30 CELLULAR COMMUNICATION/SIGNAL TRANSDUCTION MECHANISM	34	16.1	NCU00064 NCU00188 NCU00478 NCU03818 NCU04143 NCU04791 NCU08784 NCU04990 NCU05196 NCU05257 NCU00582 NCU04566 NCU06256 NCU08341 NCU07197 NCU07412 NCU10046 NCU05001 NCU09553 NCU07649 NCU08441 NCU07530 NCU01722 NCU02549 NCU08974 NCU08985 NCU02955 NCU02853 NCU02837 NCU10282 NCU09521 NCU11414 NCU03360 NCU03387	1462	14.5	1.11034	0.281183
34.01.03 homeostasis of anions	2	0.94	NCU05390 NCU01568	51	0.5	1.88	0.289884
10.03 cell cycle	37	17.5	NCU00064 NCU00188 NCU04075 NCU04292 NCU04143 NCU04130 NCU01141 NCU01097 NCU04791 NCU10733 NCU08784 NCU08772 NCU04990 NCU05196 NCU05257 NCU04566 NCU06407 NCU07197 NCU10046 NCU09529 NCU07530 NCU07693 NCU01722 NCU08594 NCU02724 NCU02558 NCU08848 NCU08985 NCU02955 NCU02853 NCU02837 NCU10282 NCU09521 NCU11414 NCU03360 NCU03387 NCU03120	1610	15.9	1.10063	0.295358
01.05.03.06.07.02 specific pectin catabolism	2	0.94	NCU00988 NCU09533	52	0.51	1.84314	0.297674
40 CELL FATE	34	16.1	NCU00064 NCU00188 NCU00478 NCU03818 NCU03913 NCU04075 NCU04143 NCU01328 NCU04773 NCU04990 NCU05196 NCU05257 NCU04636 NCU04566 NCU06256 NCU11424 NCU06616 NCU07412 NCU05982 NCU10046 NCU09553 NCU01645 NCU01659 NCU01722 NCU02724 NCU02558 NCU08974 NCU02955 NCU02853 NCU02837 NCU10282 NCU09521 NCU03360 NCU03387	1474	14.6	1.10274	0.298394
30.01.05.01.02 JNK cascade	4	1.89	NCU00188 NCU08974 NCU08985 NCU10282	132	1.31	1.44275	0.299714
30.05.01 receptor enzyme mediated signalling	13	6.16	NCU00188 NCU00478 NCU04143 NCU04791 NCU08784 NCU04990 NCU04566 NCU09553 NCU01722 NCU02853 NCU02837 NCU10282 NCU03360	522	5.18	1.18919	0.3004
01.07.07 regulation of the metabolism of vitamins, cofactors, and prosthetic groups	1	0.47	NCU08771	17	0.16	2.9375	0.302595
01.20.01.09 metabolism of aminoglycoside antibiotics	1	0.47	NCU05594	17	0.16	2.9375	0.302595
01.01.03.01 metabolism of glutamine	2	0.94	NCU00591 NCU06724	54	0.53	1.77358	0.313212
10.03.01.01.01 G1 phase of mitotic cell cycle	6	2.84	NCU05196 NCU05257 NCU01722 NCU02853 NCU09521 NCU03360	220	2.18	1.30275	0.314634
40.10.02.01 anti-apoptosis	8	3.79	NCU00188 NCU04075 NCU04143 NCU04990 NCU04566 NCU01722 NCU02955 NCU03360	308	3.05	1.24262	0.318589
30.01.05 enzyme mediated signal transduction	18	8.53	NCU00188 NCU00478 NCU03818 NCU04143 NCU04990 NCU05196 NCU04566 NCU08341 NCU07197 NCU10046 NCU09553 NCU01722 NCU08974 NCU08985 NCU02955 NCU10282 NCU09521 NCU03360	755	7.49	1.13885	0.318733
01.01.06.05.01 biosynthesis of methionine	2	0.94	NCU04636 NCU02724	55	0.54	1.74074	0.320954
01.20.01.05 metabolism of sugar alcohols	2	0.94	NCU04791 NCU08784	55	0.54	1.74074	0.320954
01.20.19 metabolism of secondary products derived from glycine, L-serine and L-alanine	4	1.89	NCU05601 NCU08045 NCU08138 NCU10051	137	1.36	1.38971	0.323447
10.03.01.01.03 G1/S transition of mitotic cell cycle	7	3.31	NCU00188 NCU04292 NCU08772 NCU04990 NCU04566 NCU10046 NCU02955	268	2.66	1.24436	0.330922
10.01.09.03 DNA restriction	1	0.47	NCU03360	19	0.18	2.61111	0.331573
40.01.03.01 regulation of directional cell growth	5	2.36	NCU00188 NCU03818 NCU03913 NCU01328 NCU08974	182	1.8	1.31111	0.334235
02.16.03 lactate fermentation	2	0.94	NCU04899 NCU10051	57	0.56	1.67857	0.336373
10.03.01.01.09 G2/M transition of mitotic cell cycle	6	2.84	NCU00188 NCU04143 NCU04990 NCU04566 NCU07197 NCU10046	227	2.25	1.26222	0.340634
20.03.02.02.02 sodium driven symporter	1	0.47	NCU06918	20	0.19	2.47368	0.34561
01.08 metabolism of intercellular mediators	4	1.89	NCU01611 NCU01722 NCU02853 NCU02837	142	1.41	1.34043	0.347308
01.05.08.07 C-4 compound catabolism	2	0.94	NCU04791 NCU08784	59	0.58	1.62069	0.351687
20.03.01 channel / pore class transport	6	2.84	NCU10732 NCU08561 NCU05594 NCU05390 NCU07263 NCU01568	230	2.28	1.24561	0.351853
42.29 bud / growth tip	4	1.89	NCU00188 NCU04143 NCU04990 NCU04566	143	1.42	1.33099	0.352088
40.01.03 directional cell growth (morphogenesis)	12	5.68	NCU00188 NCU03818 NCU03913 NCU01328 NCU04990 NCU05257 NCU01722 NCU02558 NCU08974 NCU02853 NCU10282 NCU03360	499	4.95	1.14747	0.353992
16.03.01 DNA binding	25	11.8	NCU01097 NCU04773 NCU10733 NCU04851 NCU05196 NCU05257 NCU00582 NCU00611 NCU05517 NCU06407 NCU09116 NCU07412 NCU09529 NCU01722 NCU01772 NCU08594 NCU02724 NCU02558 NCU02533 NCU08848 NCU08899 NCU02853 NCU02837 NCU09521 NCU03120	1096	10.8	1.09259	0.357231
18.02.01.02.01 GTPase inhibitor (GIP)	2	0.94	NCU08974 NCU10282	60	0.59	1.59322	0.3593
20.01.01.07.08 organic anion transport	2	0.94	NCU08439 NCU09443	60	0.59	1.59322	0.3593
01.08.04 regulation of the metabolism of intercellular mediators	3	1.42	NCU01722 NCU02853 NCU02837	102	1.01	1.40594	0.361132
10.01.03 DNA synthesis and replication	12	5.68	NCU00188 NCU10733 NCU04990 NCU05196 NCU00611 NCU05517 NCU07412 NCU10046 NCU09553 NCU02724 NCU02558 NCU09521	504	5	1.136	0.36679
10.03.04.03 chromosome condensation	3	1.42	NCU04143 NCU04566 NCU01722	103	1.02	1.39216	0.366866
14.07.01 modification with fatty acids (e.g. myristylation, palmitylation, farnesylation)	4	1.89	NCU05196 NCU08441 NCU01722 NCU03360	147	1.46	1.29452	0.371203
18.02.01.02 enzyme inhibitor	8	3.79	NCU00188 NCU04990 NCU05196 NCU01722 NCU08974 NCU10282 NCU09521 NCU03360	325	3.22	1.17702	0.372441
42.27 extracellular / secretion proteins	3	1.42	NCU09553 NCU01722 NCU03360	104	1.03	1.37864	0.372591
01.02.02.09.01 urea catabolism (not urea cycle)	1	0.47	NCU00591	22	0.21	2.2381	0.372809
01.05.03.02 peptidoglycan metabolism	1	0.47	NCU06724	22	0.21	2.2381	0.372809
01.05.03.02.04 peptidoglycan anabolism	1	0.47	NCU06724	22	0.21	2.2381	0.372809
12.04.03 translation termination	1	0.47	NCU02955	22	0.21	2.2381	0.372809
10.03.04.01 centromere/kinetochore complex maturation	2	0.94	NCU00188 NCU09521	62	0.61	1.54098	0.374424
14.13.04 lysosomal and vacuolar protein degradation	2	0.94	NCU00188 NCU08418	62	0.61	1.54098	0.374424
14.07.11 protein processing (proteolytic)	7	3.31	NCU00188 NCU06618 NCU06700 NCU08418 NCU01722 NCU02549 NCU03387	281	2.79	1.18638	0.375468
30.01.05.01.06 serine/threonine kinase	7	3.31	NCU00188 NCU04143 NCU04990 NCU04566 NCU01722 NCU10282 NCU03360	281	2.79	1.18638	0.375468
30.05.02.24 G-protein coupled receptor signalling pathway	7	3.31	NCU00064 NCU04791 NCU08784 NCU05257 NCU02853 NCU09521 NCU03360	281	2.79	1.18638	0.375468
30.05.01.18.01 TGF-beta-receptor signalling pathway	3	1.42	NCU04791 NCU08784 NCU02853	105	1.04	1.36538	0.378307
11.06 RNA modification	4	1.89	NCU05196 NCU01888 NCU02837 NCU09521	149	1.48	1.27703	0.38075
30.05.01.12.05 insulin receptor signalling pathway	4	1.89	NCU00188 NCU04143 NCU04990 NCU04566	149	1.48	1.27703	0.38075
11.06.03.01 mRNA editing	2	0.94	NCU05196 NCU02837	63	0.62	1.51613	0.381933
42.04.05 microtubule cytoskeleton	8	3.79	NCU00188 NCU04143 NCU04990 NCU05591 NCU04566 NCU10046 NCU07693 NCU09521	329	3.26	1.16258	0.385249
40.10.02.04 regulation of apoptosis	7	3.31	NCU00188 NCU04143 NCU04990 NCU04566 NCU01722 NCU02724 NCU03387	284	2.82	1.17376	0.385813
01.08.01 metabolism of neurotransmitters	1	0.47	NCU01611	23	0.22	2.13636	0.385983
18.02.01.02.05 kinase inhibitior	5	2.36	NCU00188 NCU04990 NCU01722 NCU09521 NCU03360	195	1.93	1.2228	0.388474
11.02.03.04.07 posttranscriptional control	2	0.94	NCU02837 NCU09732	64	0.63	1.49206	0.389403
11.06.03 mRNA modification	2	0.94	NCU05196 NCU02837	64	0.63	1.49206	0.389403
40.01.03.03 guidance of longitudinal cell extension (e.g. pollen tube guidance, axonal pathfinding)	5	2.36	NCU01722 NCU08974 NCU02853 NCU10282 NCU03360	196	1.94	1.21649	0.392649
14.07.09 posttranslational modification of amino acids (e.g. hydroxylation, methylation)	6	2.84	NCU04130 NCU06616 NCU06658 NCU07412 NCU05982 NCU01722	241	2.39	1.18828	0.393179
01.05.13.01 S-adenosyl-methionine - homocysteine cycle	3	1.42	NCU06616 NCU07412 NCU01722	108	1.07	1.3271	0.395385
16.19.01 cyclic nucleotide binding (cAMP, cGMP, etc.)	2	0.94	NCU00188 NCU00478	65	0.64	1.46875	0.396834
01.01.09.05.01 biosynthesis of tyrosine	1	0.47	NCU09116	24	0.23	2.04348	0.398882
20.09.16.01 Type I protein secretion system (ABC-type transport systems)	3	1.42	NCU05591 NCU08439 NCU09443	110	1.09	1.30275	0.406704
01.01.06.05.01.01 biosynthesis of homocysteine	1	0.47	NCU04636	25	0.24	1.95833	0.411511
01.03.16.01 RNA degradation	5	2.36	NCU10733 NCU00611 NCU02955 NCU02837 NCU03360	202	2	1.18	0.417641
01.05.08 C-4 compound metabolism	2	0.94	NCU04791 NCU08784	68	0.67	1.40299	0.418869
18.02.01.01.01 GTPase activator (GAP)	4	1.89	NCU08974 NCU02955 NCU10282 NCU03360	158	1.56	1.21154	0.423461
20.01.10 protein transport	16	7.58	NCU00478 NCU03798 NCU03818 NCU10732 NCU08561 NCU05196 NCU05593 NCU08341 NCU05390 NCU08439 NCU01722 NCU08974 NCU09521 NCU09443 NCU03360 NCU03387	712	7.07	1.07214	0.423535
02.16.13 acetate fermentation	1	0.47	NCU08441	26	0.25	1.88	0.423876
01.05.09.04 aminosaccharide anabolism	2	0.94	NCU08784 NCU10063	69	0.68	1.38235	0.426124
43.01.03.09 development of asco- basidio- or zygospore	15	7.1	NCU00188 NCU01343 NCU01097 NCU04791 NCU08784 NCU04851 NCU06407 NCU09115 NCU06895 NCU10046 NCU02558 NCU08848 NCU08899 NCU03360 NCU03120	670	6.65	1.06767	0.434198
01.20.35.01 metabolism of phenylpropanoids	6	2.84	NCU04791 NCU08784 NCU09115 NCU06895 NCU05001 NCU08441	254	2.52	1.12698	0.44192
30.01.11 ligand-dependent nuclear receptors	1	0.47	NCU07412	28	0.27	1.74074	0.447836
30.05.01.10 two-component signal transduction system (sensor kinase component)	1	0.47	NCU00478	28	0.27	1.74074	0.447836
01.20.35 metabolism of secondary products derived from L-phenylalanine and L-tyrosine	6	2.84	NCU04791 NCU08784 NCU09115 NCU06895 NCU05001 NCU08441	257	2.55	1.11373	0.453082
02.16.09 mixed acid and butanediol fermentation	2	0.94	NCU04791 NCU08784	73	0.72	1.30556	0.454661
32.01.11 nutrient starvation response	5	2.36	NCU00188 NCU04143 NCU04990 NCU04566 NCU10282	212	2.1	1.12381	0.458887
40.10 cell death	20	9.47	NCU00188 NCU00478 NCU04075 NCU04143 NCU04990 NCU05196 NCU04636 NCU04566 NCU07412 NCU01645 NCU01659 NCU01722 NCU02724 NCU08974 NCU02955 NCU02853 NCU02837 NCU10282 NCU03360 NCU03387	918	9.11	1.03952	0.462486
30.01.05.01.03 MAPKKK cascade	6	2.84	NCU00188 NCU04143 NCU04990 NCU04566 NCU09553 NCU03360	260	2.58	1.10078	0.464195
01.02.03.01 sulfate assimilation	1	0.47	NCU09233	30	0.29	1.62069	0.470804
01.05.03 polysaccharide metabolism	12	5.68	NCU00188 NCU04791 NCU08784 NCU04990 NCU00988 NCU05594 NCU04566 NCU06724 NCU09533 NCU02724 NCU08977 NCU02980	547	5.43	1.04604	0.478108
30.07 regulation of signal transduction	5	2.36	NCU00188 NCU04143 NCU04990 NCU04566 NCU06256	219	2.17	1.08756	0.487278
11.06.01 rRNA modification	1	0.47	NCU09521	32	0.31	1.51613	0.492821
30.05.02.24.03 dopamine receptor signalling pathway	1	0.47	NCU02853	32	0.31	1.51613	0.492821
40.10.02 apoptosis (type I programmed cell death)	19	9	NCU00188 NCU00478 NCU04075 NCU04143 NCU04990 NCU05196 NCU04636 NCU04566 NCU07412 NCU01659 NCU01722 NCU02724 NCU08974 NCU02955 NCU02853 NCU02837 NCU10282 NCU03360 NCU03387	886	8.8	1.02273	0.493889
10.03.03 cytokinesis (cell division) /septum formation and hydrolysis	15	7.1	NCU00064 NCU00188 NCU04075 NCU04143 NCU04990 NCU05257 NCU04566 NCU07197 NCU10046 NCU07693 NCU01722 NCU02837 NCU10282 NCU09521 NCU03387	698	6.93	1.02453	0.499013
11.02.01 rRNA synthesis	5	2.36	NCU06256 NCU01772 NCU02533 NCU02837 NCU09521	222	2.2	1.07273	0.499289
30.01.05.07 two-component signal transduction system (e.g. phosphorelay)	1	0.47	NCU00478	33	0.32	1.46875	0.503485
18.01.07 regulation by binding / dissociation	12	5.68	NCU08772 NCU05257 NCU07412 NCU09553 NCU01722 NCU02724 NCU02558 NCU02853 NCU02837 NCU10282 NCU09521 NCU03387	557	5.53	1.02712	0.503753
11.04.03 mRNA processing (splicing, 5'-, 3'-end processing)	14	6.63	NCU00188 NCU10732 NCU10733 NCU08561 NCU08784 NCU05390 NCU07263 NCU01568 NCU01722 NCU09091 NCU02955 NCU02837 NCU09521 NCU03360	653	6.48	1.02315	0.505223
18.02.01 enzymatic activity regulation / enzyme regulator	19	9	NCU00188 NCU04143 NCU04773 NCU08772 NCU04990 NCU05196 NCU04636 NCU04566 NCU07247 NCU07197 NCU09553 NCU01722 NCU08974 NCU02955 NCU02853 NCU10282 NCU09521 NCU03360 NCU03387	895	8.89	1.01237	0.51236
01.01.09.02.02 degradation of serine	1	0.47	NCU02727	34	0.33	1.42424	0.513926
30.01.05.05.01 small GTPase mediated signal transduction	10	4.73	NCU00188 NCU04143 NCU05196 NCU01722 NCU08974 NCU08985 NCU02955 NCU10282 NCU09521 NCU03360	468	4.64	1.0194	0.521479
18.01 regulation by	18	8.53	NCU00188 NCU04143 NCU08772 NCU04990 NCU05257 NCU04566 NCU07197 NCU07412 NCU09553 NCU01722 NCU02724 NCU02558 NCU02853 NCU02837 NCU10282 NCU09521 NCU03360 NCU03387	855	8.49	1.00471	0.528622
14.04 protein targeting, sorting and translocation	16	7.58	NCU03798 NCU05196 NCU05257 NCU00582 NCU00591 NCU05593 NCU06618 NCU07158 NCU07530 NCU08974 NCU02837 NCU10282 NCU09521 NCU11414 NCU03360 NCU03387	760	7.54	1.00531	0.530814
10.01.05.01 DNA repair	14	6.63	NCU00188 NCU10733 NCU04990 NCU00569 NCU00582 NCU05517 NCU04566 NCU10046 NCU07530 NCU01722 NCU02837 NCU09521 NCU11414 NCU03387	665	6.6	1.00455	0.533425
01.01.09.07.01 biosynthesis of histidine	1	0.47	NCU02333	36	0.35	1.34286	0.534157
01.05.03.03.04 chitin anabolism	1	0.47	NCU02980	36	0.35	1.34286	0.534157
10.01 DNA processing	28	13.2	NCU00188 NCU00478 NCU10733 NCU04990 NCU05196 NCU05257 NCU00569 NCU00582 NCU00611 NCU00936 NCU05517 NCU04566 NCU07412 NCU10046 NCU09553 NCU07530 NCU01722 NCU02724 NCU02558 NCU02853 NCU02837 NCU10282 NCU09266 NCU09521 NCU11414 NCU03360 NCU03387 NCU03076	1339	13.3	0.992481	0.536575
01.20.35.01.01 metabolism of melanins	2	0.94	NCU04791 NCU08784	86	0.85	1.10588	0.541448
11.04.03.01.10 regulation of splicing	1	0.47	NCU02837	37	0.36	1.30556	0.543956
20.09.07.07 retrograde transport	1	0.47	NCU03387	37	0.36	1.30556	0.543956
40.10.02.02.01 apoptotic mitochondrial changes	1	0.47	NCU05196	37	0.36	1.30556	0.543956
01.01.09.06 metabolism of tryptophan	2	0.94	NCU00591 NCU09116	87	0.86	1.09302	0.547719
30.01.09 second messenger mediated signal transduction	10	4.73	NCU00188 NCU00478 NCU04143 NCU04990 NCU05257 NCU04566 NCU01722 NCU08974 NCU02853 NCU03360	478	4.74	0.99789	0.548827
18.02.01.01 enzyme activator	11	5.21	NCU00188 NCU04990 NCU05196 NCU04636 NCU07197 NCU09553 NCU08974 NCU02955 NCU10282 NCU09521 NCU03360	528	5.24	0.994275	0.552778
30.05.01.18 transmembrane receptor protein serine/threonine kinase signalling pathways	4	1.89	NCU04143 NCU04791 NCU08784 NCU02853	187	1.85	1.02162	0.554274
10.03.01.01.11 M phase	9	4.26	NCU00188 NCU04075 NCU04143 NCU04990 NCU04566 NCU07197 NCU10046 NCU07693 NCU09521	432	4.29	0.993007	0.555984
32.10 degradation / modification of foreign (exogenous) compounds	4	1.89	NCU05594 NCU09115 NCU06895 NCU05001	188	1.86	1.01613	0.558514
42.02 eukaryotic plasma membrane	2	0.94	NCU03818 NCU05591	90	0.89	1.05618	0.566172
30.05.02 non-enzymatic receptor mediated signalling	11	5.21	NCU00064 NCU04791 NCU08784 NCU05257 NCU05001 NCU09553 NCU01722 NCU02853 NCU10282 NCU09521 NCU03360	534	5.3	0.983019	0.568148
30.01.05.05 G-protein mediated signal transduction	10	4.73	NCU00188 NCU04143 NCU05196 NCU01722 NCU08974 NCU08985 NCU02955 NCU10282 NCU09521 NCU03360	486	4.82	0.981328	0.570287
40.02.03.01 cytokines (interleukines, colony stimulating factors, etc.)	1	0.47	NCU06256	40	0.39	1.20513	0.572139
14.07.05 modification by ubiquitination, deubiquitination	9	4.26	NCU04075 NCU10733 NCU00595 NCU10046 NCU01722 NCU08974 NCU09521 NCU03360 NCU03387	438	4.35	0.97931	0.572839
14.07.03 modification by phosphorylation, dephosphorylation, autophosphorylation	11	5.21	NCU00188 NCU04143 NCU08687 NCU04990 NCU05196 NCU04566 NCU07197 NCU09553 NCU01722 NCU10282 NCU03360	538	5.34	0.975655	0.578279
14.07.11.01 autoproteolytic processing	1	0.47	NCU00188	42	0.41	1.14634	0.589957
42.10.05 nuclear membrane	1	0.47	NCU00591	42	0.41	1.14634	0.589957
16.03 nucleic acid binding	31	14.6	NCU01097 NCU04773 NCU10733 NCU08784 NCU04851 NCU05196 NCU05257 NCU00582 NCU00611 NCU05517 NCU06407 NCU06616 NCU09116 NCU07412 NCU09529 NCU01722 NCU01772 NCU08594 NCU02724 NCU02720 NCU02558 NCU02533 NCU08848 NCU08899 NCU08974 NCU02853 NCU02837 NCU09521 NCU03360 NCU09732 NCU03120	1520	15	0.973333	0.596208
18.02.01.02.03 protease inhibitor	1	0.47	NCU05196	43	0.42	1.11905	0.598588
20.09.18.09.01.01 receptor-mediated endocytosis	1	0.47	NCU09553	43	0.42	1.11905	0.598588
01.02.03 sulfur metabolism	1	0.47	NCU09233	44	0.43	1.09302	0.607037
30.01 cellular signalling	25	11.8	NCU00188 NCU00478 NCU03818 NCU04143 NCU04990 NCU05196 NCU05257 NCU00582 NCU04566 NCU08341 NCU07197 NCU07412 NCU10046 NCU09553 NCU07649 NCU01722 NCU02549 NCU08974 NCU08985 NCU02955 NCU02853 NCU10282 NCU09521 NCU03360 NCU03387	1236	12.2	0.967213	0.608111
01.01.03.01.02 degradation of glutamine	1	0.47	NCU00591	46	0.45	1.04444	0.623409
01.05.03.03 chitin metabolism	1	0.47	NCU02980	46	0.45	1.04444	0.623409
01.05.03.06.07.03.01 arabinan catabolism	1	0.47	NCU00988	47	0.46	1.02174	0.631338
01.20.36 non-ribosomal peptide synthesis	1	0.47	NCU08441	47	0.46	1.02174	0.631338
12.04.02 translation elongation	1	0.47	NCU02955	47	0.46	1.02174	0.631338
34.05.01 cell migration	8	3.79	NCU00188 NCU04990 NCU04566 NCU01722 NCU02853 NCU10282 NCU09521 NCU03360	415	4.12	0.919903	0.646302
[truncated: 121 more rows]

## Sheet: S8
Funcat analysis of 241 genes set
[truncated: 551 more rows]

## Sheet: S9
Funcat analysis of 571 genes set
[truncated: 586 more rows]

[truncated: 1 more sheets: S10]
